# Supplementary material for: 3β-Chloro­cholest-5-en-7-one
Source: Acta Crystallogr Sect E Struct Rep Online. 2010 Feb 27;66(Pt 3):o688. doi: 10.1107/S1600536810006380 (PMC2983643; doi:10.1107/S1600536810006380)
Supplement: Supplementary file 1 [file e-66-0o688-sup1.cif]

##############################################################################
###                                                                        ###
###        Electronic paper (Acta Crystallographica Section E)             ###
###                                                                        ###
##############################################################################
#                                                                            #
# This CIF contains the data in a paper accepted for publication in Acta     #
# Crystallographica Section E. It conforms to the requirements of Notes      #
# for Authors for Section E, and has been peer reviewed under the auspices   #
# of the IUCr Commission on Journals.                                        #
#                                                                            #
# Full details of the Crystallographic Information File format               #
# are given in the paper "The Crystallographic Information File (CIF):       #
# a New Standard Archive File for Crystallography" by S. R. Hall, F. H.      #
# Allen and I. D. Brown [Acta Cryst. (1991), A47, 655-685].                  #
#                                                                            #
# The current version of the core CIF dictionary is obtainable from          #
# ftp://ftp.iucr.org/pub/cif_core.dic. The current version number is 2.4.    #
#                                                                            #
# Software is freely available for graphical display of the structure(s) in  #
# this CIF.  For information consult the CIF home page http://www.iucr.org/  #
# cif/home.html                                                              #
#                                                                            #
# This file may be used for bona fide research purposes within the           #
# scientific community so long as proper attribution is given to the journal # 
# article from which it was obtained.                                        #
#                                                                            #
##############################################################################
                                             
data_global
_audit_creation_method     'form.cif (version 2.0)'
_journal_data_validation_number     ?
_journal_date_recd_electronic     2010-02-11
_journal_date_accepted     2010-02-18
_journal_name_full     'Acta Crystallographica, Section E'
_journal_year     2010
_journal_volume     66
_journal_issue      3
_journal_page_first     o688
_journal_page_last     o688
_journal_paper_category     QO
_journal_coeditor_code     CV2698
_publ_contact_author_name     'Prof. Fun, Hoong-Kun'
_publ_contact_author_address
;
      X-ray Crystallography Unit
      School of Physics
      Universiti Sains Malaysia
      11800 USM, Penang
      MALAYSIA
;
_publ_contact_author_email     'hkfun@usm.my'
_publ_contact_author_fax     '604 6579150'
_publ_contact_author_phone     '604 6533652'
_publ_section_title
;
3\b-Chlorocholest-5-en-7-one
;
loop_
    _publ_author_name
    _publ_author_footnote
    _publ_author_address
    'Mohd. Shaheen Khan' ?
;
      School of Industrial Technology
      Universiti Sains Malaysia
      11800 USM, Penang
      Malaysia
;
    'Othman Sulaiman' ?
;
      School of Industrial Technology
      Universiti Sains Malaysia
      11800 USM, Penang
      Malaysia
;
    'Rokiah Hashim' ?
;
      School of Industrial Technology
      Universiti Sains Malaysia
      11800 USM, Penang
      Malaysia
;
    'Madhukar Hemamalini' ?
;
      X-ray Crystallography Unit
      School of Physics
      Universiti Sains Malaysia
      11800 USM, Penang
      Malaysia
;
    'Hoong-Kun Fun'
;
      Thomson Reuters ResearcherID: A-3561-2009.
;
;
      X-ray Crystallography Unit
      School of Physics
      Universiti Sains Malaysia
      11800 USM, Penang
      Malaysia
;
data_I
_audit_creation_method     SHELXL-97
_chemical_name_systematic
;
3\b-chlorocholest-5-en-7-one
;
_chemical_name_common     ?
_chemical_formula_moiety     'C27 H43 Cl O'
_chemical_formula_sum     'C27 H43 Cl O'
_chemical_formula_iupac     'C27 H43 Cl O'
_chemical_formula_weight     419.06
_chemical_melting_point     ?
_symmetry_cell_setting     Monoclinic
_symmetry_space_group_name_H-M     'P 21'
_symmetry_space_group_name_Hall     'P 2yb'
loop_
    _symmetry_equiv_pos_as_xyz
    'x, y, z'
    '-x, y+1/2, -z'
_cell_length_a     11.1494(11)
_cell_length_b     7.8552(8)
_cell_length_c     14.6317(14)
_cell_angle_alpha     90.00
_cell_angle_beta     109.535(2)
_cell_angle_gamma     90.00
_cell_volume     1207.7(2)
_cell_formula_units_Z     2
_cell_measurement_reflns_used     5352
_cell_measurement_theta_min     2.80
_cell_measurement_theta_max     30.06
_cell_measurement_temperature     100.00(10)
_exptl_crystal_description     'needle'
_exptl_crystal_colour     'pink'
_exptl_crystal_size_max     0.77
_exptl_crystal_size_mid     0.15
_exptl_crystal_size_min     0.15
_exptl_crystal_density_diffrn     1.152
_exptl_crystal_density_meas     ?
_exptl_crystal_density_method     'not measured'
_exptl_crystal_F_000     460
_exptl_absorpt_coefficient_mu     0.174
_exptl_absorpt_correction_type     multi-scan
_exptl_absorpt_process_details     '(SADABS; Bruker, 2009)'
_exptl_absorpt_correction_T_min     0.8778
_exptl_absorpt_correction_T_max     0.9746
_exptl_special_details
;
The crystal was placed in the cold stream of an Oxford Cryosystems Cobra
open-flow nitrogen cryostat (Cosier & Glazer, 1986) operating at
100.0(1) K.
;
_diffrn_ambient_temperature     100.00(10)
_diffrn_radiation_type     MoK\a
_diffrn_radiation_wavelength     0.71073
_diffrn_radiation_source     'fine-focus sealed tube'
_diffrn_radiation_monochromator     graphite
_diffrn_measurement_device_type
;
Bruker APEX DUO CCD area-detector diffractometer
;
_diffrn_measurement_method     '\f and \w scans'
_diffrn_detector_area_resol_mean     .
_diffrn_reflns_number     13366
_diffrn_reflns_av_R_equivalents     0.0272
_diffrn_reflns_av_sigmaI/netI     0.0448
_diffrn_reflns_theta_min     1.48
_diffrn_reflns_theta_max     30.10
_diffrn_reflns_theta_full     30.10
_diffrn_measured_fraction_theta_max     0.995
_diffrn_measured_fraction_theta_full     0.995
_diffrn_reflns_limit_h_min     -15
_diffrn_reflns_limit_h_max     15
_diffrn_reflns_limit_k_min     -11
_diffrn_reflns_limit_k_max     11
_diffrn_reflns_limit_l_min     -20
_diffrn_reflns_limit_l_max     20
_diffrn_standards_number     0
_diffrn_standards_interval_count     .
_diffrn_standards_interval_time     .
_diffrn_standards_decay_%     ?
_refine_special_details
;
 Refinement of F^2^ against ALL reflections.  The weighted R-factor wR and
 goodness of fit S are based on F^2^, conventional R-factors R are based
 on F, with F set to zero for negative F^2^. The threshold expression of
 F^2^ > 2sigma(F^2^) is used only for calculating R-factors(gt) etc. and is
 not relevant to the choice of reflections for refinement.  R-factors based
 on F^2^ are statistically about twice as large as those based on F, and R-
 factors based on ALL data will be even larger.
;
_reflns_number_total     6524
_reflns_number_gt     5728
_reflns_threshold_expression     I>2s(I)
_refine_ls_structure_factor_coef     Fsqd
_refine_ls_matrix_type     full
_refine_ls_R_factor_all     0.0472
_refine_ls_R_factor_gt     0.0376
_refine_ls_wR_factor_gt     0.0908
_refine_ls_wR_factor_ref     0.0974
_refine_ls_goodness_of_fit_ref     1.058
_refine_ls_restrained_S_all     1.058
_refine_ls_number_reflns     6524
_refine_ls_number_parameters     267
_refine_ls_number_restraints     1
_refine_ls_hydrogen_treatment     constr
_refine_ls_weighting_scheme     calc
_refine_ls_weighting_details
         'calc w=1/[\s^2^(Fo^2^)+(0.0473P)^2^+0.1133P] where P=(Fo^2^+2Fc^2^)/3'
_atom_sites_solution_hydrogens     geom
_atom_sites_solution_primary     direct
_atom_sites_solution_secondary     difmap
_refine_ls_shift/su_max     0.001
_refine_ls_shift/su_mean     <0.001
_refine_diff_density_max     0.345
_refine_diff_density_min     -0.232
_refine_ls_extinction_method     none
_refine_ls_extinction_coef     ?
_refine_ls_abs_structure_details     'Flack (1983); 2745 Friedel pairs'
_refine_ls_abs_structure_Flack     0.00(5)
loop_
    _atom_type_symbol
    _atom_type_description
    _atom_type_scat_dispersion_real
    _atom_type_scat_dispersion_imag
    _atom_type_scat_source
    'C' 'C' 0.0033 0.0016
                         'International Tables Vol C Tables 4.2.6.8 and 6.1.1.4'
    'H' 'H' 0.0000 0.0000
                         'International Tables Vol C Tables 4.2.6.8 and 6.1.1.4'
    'O' 'O' 0.0106 0.0060
                         'International Tables Vol C Tables 4.2.6.8 and 6.1.1.4'
    'Cl' 'Cl' 0.1484 0.1585
                         'International Tables Vol C Tables 4.2.6.8 and 6.1.1.4'
_computing_data_collection     'APEX2 (Bruker, 2009)'
_computing_cell_refinement     'SAINT (Bruker, 2009)'
_computing_data_reduction     'SAINT (Bruker, 2009)'
_computing_structure_solution     'SHELXTL (Sheldrick, 2008)'
_computing_structure_refinement     'SHELXTL (Sheldrick, 2008)'
_computing_molecular_graphics     'SHELXTL (Sheldrick, 2008)'
_computing_publication_material
                             'SHELXTL (Sheldrick, 2008) and PLATON (Spek, 2009)'
loop_
    _atom_site_type_symbol
    _atom_site_label
    _atom_site_fract_x
    _atom_site_fract_y
    _atom_site_fract_z
    _atom_site_U_iso_or_equiv
    _atom_site_adp_type
    _atom_site_calc_flag
    _atom_site_refinement_flags
    _atom_site_occupancy
    _atom_site_disorder_assembly
    _atom_site_disorder_group
    Cl Cl1 0.93405(4) 1.01064(7) -0.14116(3) 0.03660(12) Uani d . 1 . .
    O O1 0.54188(11) 1.39479(15) 0.12534(8) 0.0239(2) Uani d . 1 . .
    C C1 0.36679(16) 1.1549(2) 0.32152(12) 0.0243(3) Uani d . 1 . .
    H H1A 0.2823 1.2007 0.2894 0.029 Uiso calc R 1 . .
    H H1B 0.3900 1.1762 0.3906 0.029 Uiso calc R 1 . .
    C C2 0.46410(15) 1.2397(2) 0.28114(11) 0.0220(3) Uani d . 1 . .
    H H2A 0.4270 1.3372 0.2409 0.026 Uiso calc R 1 . .
    H H2B 0.5394 1.2762 0.3333 0.026 Uiso calc R 1 . .
    C C3 0.49592(14) 1.09800(19) 0.22116(10) 0.0163(3) Uani d . 1 . .
    H H3A 0.4228 1.0886 0.1612 0.020 Uiso calc R 1 . .
    C C4 0.61428(14) 1.11592(19) 0.19055(10) 0.0153(3) Uani d . 1 . .
    H H4A 0.6889 1.1267 0.2493 0.018 Uiso calc R 1 . .
    C C5 0.60913(14) 1.2714(2) 0.12715(10) 0.0175(3) Uani d . 1 . .
    C C6 0.69051(14) 1.2685(2) 0.06594(10) 0.0206(3) Uani d . 1 . .
    H H6A 0.6965 1.3672 0.0326 0.025 Uiso calc R 1 . .
    C C7 0.75656(14) 1.1313(2) 0.05551(10) 0.0185(3) Uani d . 1 . .
    C C8 0.84283(15) 1.1441(2) -0.00546(12) 0.0250(3) Uani d . 1 . .
    H H8A 0.9309 1.1469 0.0368 0.030 Uiso calc R 1 . .
    H H8B 0.8251 1.2493 -0.0423 0.030 Uiso calc R 1 . .
    C C9 0.82322(14) 0.9942(3) -0.07473(10) 0.0259(3) Uani d . 1 . .
    H H9A 0.7361 0.9977 -0.1208 0.031 Uiso calc R 1 . .
    C C10 0.84297(16) 0.8279(2) -0.01997(12) 0.0260(4) Uani d . 1 . .
    H H10A 0.9295 0.8221 0.0249 0.031 Uiso calc R 1 . .
    H H10B 0.8302 0.7338 -0.0651 0.031 Uiso calc R 1 . .
    C C11 0.74939(15) 0.8130(2) 0.03604(12) 0.0237(3) Uani d . 1 . .
    H H11A 0.7669 0.7082 0.0732 0.028 Uiso calc R 1 . .
    H H11B 0.6638 0.8048 -0.0102 0.028 Uiso calc R 1 . .
    C C12 0.75418(12) 0.9628(2) 0.10585(9) 0.0172(3) Uani d . 1 . .
    C C13 0.63162(13) 0.9550(2) 0.13481(10) 0.0162(3) Uani d . 1 . .
    H H13A 0.5598 0.9545 0.0738 0.019 Uiso calc R 1 . .
    C C14 0.62106(15) 0.7897(2) 0.18685(12) 0.0222(3) Uani d . 1 . .
    H H14A 0.6961 0.7778 0.2440 0.027 Uiso calc R 1 . .
    H H14B 0.6196 0.6944 0.1443 0.027 Uiso calc R 1 . .
    C C15 0.50242(14) 0.7810(2) 0.21758(11) 0.0193(3) Uani d . 1 . .
    H H15A 0.4268 0.7787 0.1603 0.023 Uiso calc R 1 . .
    H H15B 0.5044 0.6770 0.2538 0.023 Uiso calc R 1 . .
    C C16 0.49628(13) 0.9347(2) 0.28049(9) 0.0163(3) Uani d . 1 . .
    C C17 0.36904(13) 0.9597(2) 0.30170(10) 0.0177(3) Uani d . 1 . .
    H H17A 0.2992 0.9359 0.2414 0.021 Uiso calc R 1 . .
    C C18 0.34553(14) 0.8525(2) 0.38237(10) 0.0183(3) Uani d . 1 . .
    H H18A 0.4098 0.8847 0.4441 0.022 Uiso calc R 1 . .
    C C19 0.21287(14) 0.8933(2) 0.38945(10) 0.0210(3) Uani d . 1 . .
    H H19A 0.1925 1.0116 0.3720 0.025 Uiso calc R 1 . .
    H H19B 0.1494 0.8235 0.3431 0.025 Uiso calc R 1 . .
    C C20 0.20630(14) 0.8619(2) 0.49086(10) 0.0199(3) Uani d . 1 . .
    H H20A 0.2328 0.7460 0.5101 0.024 Uiso calc R 1 . .
    H H20B 0.2657 0.9377 0.5364 0.024 Uiso calc R 1 . .
    C C21 0.07337(13) 0.8897(2) 0.49688(10) 0.0185(3) Uani d . 1 . .
    H H21A 0.0137 0.8180 0.4489 0.022 Uiso calc R 1 . .
    H H21B 0.0488 1.0071 0.4800 0.022 Uiso calc R 1 . .
    C C22 0.06123(14) 0.8520(2) 0.59630(10) 0.0181(3) Uani d . 1 . .
    H H22A 0.0879 0.7340 0.6134 0.022 Uiso calc R 1 . .
    C C23 0.14585(14) 0.9672(2) 0.67541(10) 0.0251(3) Uani d . 1 . .
    H H23A 0.1329 0.9426 0.7357 0.038 Uiso calc R 1 . .
    H H23B 0.1247 1.0840 0.6582 0.038 Uiso calc R 1 . .
    H H23C 0.2334 0.9476 0.6822 0.038 Uiso calc R 1 . .
    C C24 -0.07746(15) 0.8691(2) 0.59158(11) 0.0256(3) Uani d . 1 . .
    H H24A -0.0841 0.8416 0.6536 0.038 Uiso calc R 1 . .
    H H24B -0.1296 0.7927 0.5434 0.038 Uiso calc R 1 . .
    H H24C -0.1057 0.9840 0.5747 0.038 Uiso calc R 1 . .
    C C25 0.87768(13) 0.9510(2) 0.19492(10) 0.0251(3) Uani d . 1 . .
    H H25A 0.9503 0.9631 0.1741 0.038 Uiso calc R 1 . .
    H H25B 0.8810 0.8426 0.2259 0.038 Uiso calc R 1 . .
    H H25C 0.8782 1.0402 0.2399 0.038 Uiso calc R 1 . .
    C C26 0.60855(13) 0.9319(2) 0.37695(10) 0.0218(3) Uani d . 1 . .
    H H26A 0.6867 0.9508 0.3644 0.033 Uiso calc R 1 . .
    H H26B 0.6117 0.8232 0.4077 0.033 Uiso calc R 1 . .
    H H26C 0.5971 1.0199 0.4188 0.033 Uiso calc R 1 . .
    C C27 0.35678(15) 0.6596(2) 0.36912(11) 0.0228(3) Uani d . 1 . .
    H H27A 0.4443 0.6303 0.3812 0.034 Uiso calc R 1 . .
    H H27B 0.3073 0.6283 0.3040 0.034 Uiso calc R 1 . .
    H H27C 0.3257 0.5997 0.4139 0.034 Uiso calc R 1 . .
loop_
    _atom_site_aniso_label
    _atom_site_aniso_U_11
    _atom_site_aniso_U_22
    _atom_site_aniso_U_33
    _atom_site_aniso_U_12
    _atom_site_aniso_U_13
    _atom_site_aniso_U_23
    Cl1 0.0374(2) 0.0516(3) 0.02863(18) -0.0003(2) 0.02143(16) -0.0012(2)
    O1 0.0309(6) 0.0136(5) 0.0292(5) 0.0011(5) 0.0125(5) 0.0011(4)
    C1 0.0291(8) 0.0188(8) 0.0309(8) 0.0032(7) 0.0179(6) 0.0008(6)
    C2 0.0282(8) 0.0149(8) 0.0264(7) 0.0016(6) 0.0137(6) -0.0009(6)
    C3 0.0173(7) 0.0147(7) 0.0171(6) 0.0016(6) 0.0059(5) 0.0013(5)
    C4 0.0154(6) 0.0123(7) 0.0175(6) -0.0012(5) 0.0047(5) -0.0011(5)
    C5 0.0199(6) 0.0134(7) 0.0180(6) -0.0039(6) 0.0045(5) -0.0013(5)
    C6 0.0240(7) 0.0178(7) 0.0208(6) -0.0034(6) 0.0086(5) 0.0021(6)
    C7 0.0179(7) 0.0202(8) 0.0175(6) -0.0039(6) 0.0059(5) -0.0011(6)
    C8 0.0240(8) 0.0290(10) 0.0251(7) -0.0031(7) 0.0125(6) 0.0017(7)
    C9 0.0214(7) 0.0359(10) 0.0230(6) -0.0014(7) 0.0110(5) -0.0029(7)
    C10 0.0231(8) 0.0296(9) 0.0299(8) -0.0002(7) 0.0150(6) -0.0062(7)
    C11 0.0230(7) 0.0205(8) 0.0317(8) -0.0021(6) 0.0147(6) -0.0056(6)
    C12 0.0165(6) 0.0169(7) 0.0197(6) 0.0001(6) 0.0080(5) -0.0005(6)
    C13 0.0168(6) 0.0123(7) 0.0210(6) -0.0008(5) 0.0084(5) -0.0014(5)
    C14 0.0274(8) 0.0118(7) 0.0341(8) 0.0014(6) 0.0192(7) 0.0006(6)
    C15 0.0234(7) 0.0121(7) 0.0262(7) -0.0042(6) 0.0133(6) -0.0019(6)
    C16 0.0158(6) 0.0153(7) 0.0178(6) 0.0000(6) 0.0058(5) 0.0009(5)
    C17 0.0174(6) 0.0174(7) 0.0192(6) 0.0017(6) 0.0072(5) 0.0016(5)
    C18 0.0180(6) 0.0209(8) 0.0176(6) 0.0011(6) 0.0079(5) 0.0024(5)
    C19 0.0199(7) 0.0250(8) 0.0201(6) 0.0023(6) 0.0093(5) 0.0028(6)
    C20 0.0183(7) 0.0232(8) 0.0195(6) 0.0011(6) 0.0079(5) 0.0017(6)
    C21 0.0179(6) 0.0191(7) 0.0188(6) 0.0007(6) 0.0067(5) 0.0018(6)
    C22 0.0221(7) 0.0155(7) 0.0182(6) -0.0008(6) 0.0087(5) -0.0004(5)
    C23 0.0273(7) 0.0244(9) 0.0222(6) 0.0014(7) 0.0063(5) -0.0032(6)
    C24 0.0233(7) 0.0289(9) 0.0285(7) 0.0000(7) 0.0138(6) 0.0015(7)
    C25 0.0182(6) 0.0325(9) 0.0239(6) 0.0013(7) 0.0064(5) 0.0038(7)
    C26 0.0200(6) 0.0222(8) 0.0212(6) -0.0005(6) 0.0045(5) 0.0038(6)
    C27 0.0270(7) 0.0189(8) 0.0262(7) -0.0003(7) 0.0136(6) 0.0028(6)
_geom_special_details
;
 All esds (except the esd in the dihedral angle between two l.s. planes)
 are estimated using the full covariance matrix.  The cell esds are taken
 into account individually in the estimation of esds in distances, angles
 and torsion angles; correlations between esds in cell parameters are only
 used when they are defined by crystal symmetry.  An approximate (isotropic)
 treatment of cell esds is used for estimating esds involving l.s. planes.
;
loop_
    _geom_bond_atom_site_label_1
    _geom_bond_atom_site_label_2
    _geom_bond_site_symmetry_2
    _geom_bond_distance
    _geom_bond_publ_flag
    Cl1 C9 . 1.8143(14) ?
    O1 C5 . 1.2203(19) ?
    C1 C2 . 1.549(2) ?
    C1 C17 . 1.562(2) ?
    C1 H1A . 0.9700 ?
    C1 H1B . 0.9700 ?
    C2 C3 . 1.531(2) ?
    C2 H2A . 0.9700 ?
    C2 H2B . 0.9700 ?
    C3 C4 . 1.5354(19) ?
    C3 C16 . 1.548(2) ?
    C3 H3A . 0.9800 ?
    C4 C5 . 1.523(2) ?
    C4 C13 . 1.551(2) ?
    C4 H4A . 0.9800 ?
    C5 C6 . 1.4728(19) ?
    C6 C7 . 1.342(2) ?
    C6 H6A . 0.9300 ?
    C7 C8 . 1.518(2) ?
    C7 C12 . 1.519(2) ?
    C8 C9 . 1.521(2) ?
    C8 H8A . 0.9700 ?
    C8 H8B . 0.9700 ?
    C9 C10 . 1.510(3) ?
    C9 H9A . 0.9800 ?
    C10 C11 . 1.532(2) ?
    C10 H10A . 0.9700 ?
    C10 H10B . 0.9700 ?
    C11 C12 . 1.548(2) ?
    C11 H11A . 0.9700 ?
    C11 H11B . 0.9700 ?
    C12 C25 . 1.5501(19) ?
    C12 C13 . 1.5614(17) ?
    C13 C14 . 1.530(2) ?
    C13 H13A . 0.9800 ?
    C14 C15 . 1.5344(19) ?
    C14 H14A . 0.9700 ?
    C14 H14B . 0.9700 ?
    C15 C16 . 1.533(2) ?
    C15 H15A . 0.9700 ?
    C15 H15B . 0.9700 ?
    C16 C26 . 1.5420(19) ?
    C16 C17 . 1.5627(18) ?
    C17 C18 . 1.5423(19) ?
    C17 H17A . 0.9800 ?
    C18 C27 . 1.538(2) ?
    C18 C19 . 1.550(2) ?
    C18 H18A . 0.9800 ?
    C19 C20 . 1.5299(19) ?
    C19 H19A . 0.9700 ?
    C19 H19B . 0.9700 ?
    C20 C21 . 1.5295(19) ?
    C20 H20A . 0.9700 ?
    C20 H20B . 0.9700 ?
    C21 C22 . 1.5342(18) ?
    C21 H21A . 0.9700 ?
    C21 H21B . 0.9700 ?
    C22 C23 . 1.523(2) ?
    C22 C24 . 1.530(2) ?
    C22 H22A . 0.9800 ?
    C23 H23A . 0.9600 ?
    C23 H23B . 0.9600 ?
    C23 H23C . 0.9600 ?
    C24 H24A . 0.9600 ?
    C24 H24B . 0.9600 ?
    C24 H24C . 0.9600 ?
    C25 H25A . 0.9600 ?
    C25 H25B . 0.9600 ?
    C25 H25C . 0.9600 ?
    C26 H26A . 0.9600 ?
    C26 H26B . 0.9600 ?
    C26 H26C . 0.9600 ?
    C27 H27A . 0.9600 ?
    C27 H27B . 0.9600 ?
    C27 H27C . 0.9600 ?
loop_
    _geom_angle_atom_site_label_1
    _geom_angle_atom_site_label_2
    _geom_angle_atom_site_label_3
    _geom_angle_site_symmetry_1
    _geom_angle_site_symmetry_3
    _geom_angle
    _geom_angle_publ_flag
    C2 C1 C17 . . 107.13(12) ?
    C2 C1 H1A . . 110.3 ?
    C17 C1 H1A . . 110.3 ?
    C2 C1 H1B . . 110.3 ?
    C17 C1 H1B . . 110.3 ?
    H1A C1 H1B . . 108.5 ?
    C3 C2 C1 . . 103.42(13) ?
    C3 C2 H2A . . 111.1 ?
    C1 C2 H2A . . 111.1 ?
    C3 C2 H2B . . 111.1 ?
    C1 C2 H2B . . 111.1 ?
    H2A C2 H2B . . 109.0 ?
    C2 C3 C4 . . 119.15(12) ?
    C2 C3 C16 . . 103.82(11) ?
    C4 C3 C16 . . 113.47(11) ?
    C2 C3 H3A . . 106.5 ?
    C4 C3 H3A . . 106.5 ?
    C16 C3 H3A . . 106.5 ?
    C5 C4 C3 . . 112.97(12) ?
    C5 C4 C13 . . 108.62(11) ?
    C3 C4 C13 . . 110.43(11) ?
    C5 C4 H4A . . 108.2 ?
    C3 C4 H4A . . 108.2 ?
    C13 C4 H4A . . 108.2 ?
    O1 C5 C6 . . 119.88(14) ?
    O1 C5 C4 . . 123.22(13) ?
    C6 C5 C4 . . 116.90(13) ?
    C7 C6 C5 . . 123.69(15) ?
    C7 C6 H6A . . 118.2 ?
    C5 C6 H6A . . 118.2 ?
    C6 C7 C8 . . 119.56(14) ?
    C6 C7 C12 . . 123.02(13) ?
    C8 C7 C12 . . 117.36(13) ?
    C7 C8 C9 . . 111.24(13) ?
    C7 C8 H8A . . 109.4 ?
    C9 C8 H8A . . 109.4 ?
    C7 C8 H8B . . 109.4 ?
    C9 C8 H8B . . 109.4 ?
    H8A C8 H8B . . 108.0 ?
    C10 C9 C8 . . 110.69(12) ?
    C10 C9 Cl1 . . 109.97(11) ?
    C8 C9 Cl1 . . 109.26(11) ?
    C10 C9 H9A . . 109.0 ?
    C8 C9 H9A . . 109.0 ?
    Cl1 C9 H9A . . 109.0 ?
    C9 C10 C11 . . 110.22(13) ?
    C9 C10 H10A . . 109.6 ?
    C11 C10 H10A . . 109.6 ?
    C9 C10 H10B . . 109.6 ?
    C11 C10 H10B . . 109.6 ?
    H10A C10 H10B . . 108.1 ?
    C10 C11 C12 . . 114.56(13) ?
    C10 C11 H11A . . 108.6 ?
    C12 C11 H11A . . 108.6 ?
    C10 C11 H11B . . 108.6 ?
    C12 C11 H11B . . 108.6 ?
    H11A C11 H11B . . 107.6 ?
    C7 C12 C11 . . 110.19(11) ?
    C7 C12 C25 . . 107.75(12) ?
    C11 C12 C25 . . 109.54(13) ?
    C7 C12 C13 . . 108.94(12) ?
    C11 C12 C13 . . 107.99(12) ?
    C25 C12 C13 . . 112.42(11) ?
    C14 C13 C4 . . 112.72(11) ?
    C14 C13 C12 . . 112.87(12) ?
    C4 C13 C12 . . 112.63(12) ?
    C14 C13 H13A . . 106.0 ?
    C4 C13 H13A . . 106.0 ?
    C12 C13 H13A . . 106.0 ?
    C13 C14 C15 . . 113.63(13) ?
    C13 C14 H14A . . 108.8 ?
    C15 C14 H14A . . 108.8 ?
    C13 C14 H14B . . 108.8 ?
    C15 C14 H14B . . 108.8 ?
    H14A C14 H14B . . 107.7 ?
    C16 C15 C14 . . 110.91(12) ?
    C16 C15 H15A . . 109.5 ?
    C14 C15 H15A . . 109.5 ?
    C16 C15 H15B . . 109.5 ?
    C14 C15 H15B . . 109.5 ?
    H15A C15 H15B . . 108.0 ?
    C15 C16 C26 . . 110.65(13) ?
    C15 C16 C3 . . 107.93(10) ?
    C26 C16 C3 . . 111.98(12) ?
    C15 C16 C17 . . 116.36(12) ?
    C26 C16 C17 . . 109.45(11) ?
    C3 C16 C17 . . 100.07(11) ?
    C18 C17 C1 . . 112.14(12) ?
    C18 C17 C16 . . 118.76(12) ?
    C1 C17 C16 . . 103.43(11) ?
    C18 C17 H17A . . 107.3 ?
    C1 C17 H17A . . 107.3 ?
    C16 C17 H17A . . 107.3 ?
    C27 C18 C17 . . 113.57(12) ?
    C27 C18 C19 . . 109.40(13) ?
    C17 C18 C19 . . 110.37(12) ?
    C27 C18 H18A . . 107.8 ?
    C17 C18 H18A . . 107.8 ?
    C19 C18 H18A . . 107.8 ?
    C20 C19 C18 . . 112.80(12) ?
    C20 C19 H19A . . 109.0 ?
    C18 C19 H19A . . 109.0 ?
    C20 C19 H19B . . 109.0 ?
    C18 C19 H19B . . 109.0 ?
    H19A C19 H19B . . 107.8 ?
    C21 C20 C19 . . 113.23(12) ?
    C21 C20 H20A . . 108.9 ?
    C19 C20 H20A . . 108.9 ?
    C21 C20 H20B . . 108.9 ?
    C19 C20 H20B . . 108.9 ?
    H20A C20 H20B . . 107.7 ?
    C20 C21 C22 . . 114.93(12) ?
    C20 C21 H21A . . 108.5 ?
    C22 C21 H21A . . 108.5 ?
    C20 C21 H21B . . 108.5 ?
    C22 C21 H21B . . 108.5 ?
    H21A C21 H21B . . 107.5 ?
    C23 C22 C24 . . 109.99(12) ?
    C23 C22 C21 . . 112.17(12) ?
    C24 C22 C21 . . 110.39(12) ?
    C23 C22 H22A . . 108.1 ?
    C24 C22 H22A . . 108.1 ?
    C21 C22 H22A . . 108.1 ?
    C22 C23 H23A . . 109.5 ?
    C22 C23 H23B . . 109.5 ?
    H23A C23 H23B . . 109.5 ?
    C22 C23 H23C . . 109.5 ?
    H23A C23 H23C . . 109.5 ?
    H23B C23 H23C . . 109.5 ?
    C22 C24 H24A . . 109.5 ?
    C22 C24 H24B . . 109.5 ?
    H24A C24 H24B . . 109.5 ?
    C22 C24 H24C . . 109.5 ?
    H24A C24 H24C . . 109.5 ?
    H24B C24 H24C . . 109.5 ?
    C12 C25 H25A . . 109.5 ?
    C12 C25 H25B . . 109.5 ?
    H25A C25 H25B . . 109.5 ?
    C12 C25 H25C . . 109.5 ?
    H25A C25 H25C . . 109.5 ?
    H25B C25 H25C . . 109.5 ?
    C16 C26 H26A . . 109.5 ?
    C16 C26 H26B . . 109.5 ?
    H26A C26 H26B . . 109.5 ?
    C16 C26 H26C . . 109.5 ?
    H26A C26 H26C . . 109.5 ?
    H26B C26 H26C . . 109.5 ?
    C18 C27 H27A . . 109.5 ?
    C18 C27 H27B . . 109.5 ?
    H27A C27 H27B . . 109.5 ?
    C18 C27 H27C . . 109.5 ?
    H27A C27 H27C . . 109.5 ?
    H27B C27 H27C . . 109.5 ?
loop_
    _geom_torsion_atom_site_label_1
    _geom_torsion_atom_site_label_2
    _geom_torsion_atom_site_label_3
    _geom_torsion_atom_site_label_4
    _geom_torsion_site_symmetry_1
    _geom_torsion_site_symmetry_2
    _geom_torsion_site_symmetry_3
    _geom_torsion_site_symmetry_4
    _geom_torsion
    _geom_torsion_publ_flag
    C17 C1 C2 C3 . . . . 11.85(16) ?
    C1 C2 C3 C4 . . . . -164.30(12) ?
    C1 C2 C3 C16 . . . . -36.94(15) ?
    C2 C3 C4 C5 . . . . -60.75(17) ?
    C16 C3 C4 C5 . . . . 176.54(11) ?
    C2 C3 C4 C13 . . . . 177.39(12) ?
    C16 C3 C4 C13 . . . . 54.68(15) ?
    C3 C4 C5 O1 . . . . 21.5(2) ?
    C13 C4 C5 O1 . . . . 144.42(14) ?
    C3 C4 C5 C6 . . . . -158.47(12) ?
    C13 C4 C5 C6 . . . . -35.59(16) ?
    O1 C5 C6 C7 . . . . -172.50(15) ?
    C4 C5 C6 C7 . . . . 7.5(2) ?
    C5 C6 C7 C8 . . . . -177.02(13) ?
    C5 C6 C7 C12 . . . . 0.2(2) ?
    C6 C7 C8 C9 . . . . -133.34(16) ?
    C12 C7 C8 C9 . . . . 49.29(18) ?
    C7 C8 C9 C10 . . . . -55.93(17) ?
    C7 C8 C9 Cl1 . . . . -177.18(11) ?
    C8 C9 C10 C11 . . . . 59.34(16) ?
    Cl1 C9 C10 C11 . . . . -179.83(11) ?
    C9 C10 C11 C12 . . . . -55.40(18) ?
    C6 C7 C12 C11 . . . . 139.49(15) ?
    C8 C7 C12 C11 . . . . -43.24(17) ?
    C6 C7 C12 C25 . . . . -101.04(16) ?
    C8 C7 C12 C25 . . . . 76.23(15) ?
    C6 C7 C12 C13 . . . . 21.18(19) ?
    C8 C7 C12 C13 . . . . -161.54(12) ?
    C10 C11 C12 C7 . . . . 45.83(17) ?
    C10 C11 C12 C25 . . . . -72.54(17) ?
    C10 C11 C12 C13 . . . . 164.71(13) ?
    C5 C4 C13 C14 . . . . -172.73(12) ?
    C3 C4 C13 C14 . . . . -48.33(15) ?
    C5 C4 C13 C12 . . . . 58.15(15) ?
    C3 C4 C13 C12 . . . . -177.45(11) ?
    C7 C12 C13 C14 . . . . -179.60(12) ?
    C11 C12 C13 C14 . . . . 60.73(15) ?
    C25 C12 C13 C14 . . . . -60.24(17) ?
    C7 C12 C13 C4 . . . . -50.55(14) ?
    C11 C12 C13 C4 . . . . -170.22(12) ?
    C25 C12 C13 C4 . . . . 68.81(17) ?
    C4 C13 C14 C15 . . . . 49.92(16) ?
    C12 C13 C14 C15 . . . . 178.93(12) ?
    C13 C14 C15 C16 . . . . -55.38(17) ?
    C14 C15 C16 C26 . . . . -64.78(16) ?
    C14 C15 C16 C3 . . . . 58.06(15) ?
    C14 C15 C16 C17 . . . . 169.50(12) ?
    C2 C3 C16 C15 . . . . 169.53(12) ?
    C4 C3 C16 C15 . . . . -59.66(15) ?
    C2 C3 C16 C26 . . . . -68.45(14) ?
    C4 C3 C16 C26 . . . . 62.37(15) ?
    C2 C3 C16 C17 . . . . 47.42(13) ?
    C4 C3 C16 C17 . . . . 178.24(11) ?
    C2 C1 C17 C18 . . . . 146.24(12) ?
    C2 C1 C17 C16 . . . . 17.11(15) ?
    C15 C16 C17 C18 . . . . 80.39(16) ?
    C26 C16 C17 C18 . . . . -45.94(18) ?
    C3 C16 C17 C18 . . . . -163.70(13) ?
    C15 C16 C17 C1 . . . . -154.66(13) ?
    C26 C16 C17 C1 . . . . 79.02(14) ?
    C3 C16 C17 C1 . . . . -38.74(13) ?
    C1 C17 C18 C27 . . . . -175.77(13) ?
    C16 C17 C18 C27 . . . . -55.15(18) ?
    C1 C17 C18 C19 . . . . 60.95(16) ?
    C16 C17 C18 C19 . . . . -178.43(13) ?
    C27 C18 C19 C20 . . . . 81.20(16) ?
    C17 C18 C19 C20 . . . . -153.13(14) ?
    C18 C19 C20 C21 . . . . -175.93(14) ?
    C19 C20 C21 C22 . . . . 177.44(14) ?
    C20 C21 C22 C23 . . . . 61.84(18) ?
    C20 C21 C22 C24 . . . . -175.12(13) ?
loop_
    _geom_hbond_atom_site_label_D
    _geom_hbond_atom_site_label_H
    _geom_hbond_atom_site_label_A
    _geom_hbond_site_symmetry_A
    _geom_hbond_distance_DH
    _geom_hbond_distance_HA
    _geom_hbond_distance_DA
    _geom_hbond_angle_DHA
    _geom_hbond_publ_flag
    C11 H11B O1 2_645 0.9700 2.4500 3.377(2) 159.00 yes
    C14 H14B O1 1_545 0.9700 2.4900 3.268(2) 137.00 yes
