# Supplementary material for: 3β-Chloro­cholest-5-en-7-one
Source: Acta Crystallogr Sect E Struct Rep Online. 2010 Feb 27;66(Pt 3):o688. doi: 10.1107/S1600536810006380 (PMC2983643; doi:10.1107/S1600536810006380)
Supplement: Supplementary file 2 [file e-66-0o688-Isup2.hkl]

# 
# h,k,l, Fc-squared, Fo-squared, sigma(Fo-squared) and status flag 
# 
data_I
_shelx_title ' mo_cop_0m in P2(1)  (100K)' 
_shelx_refln_list_code          4 
_shelx_F_calc_maximum      145.42 
_exptl_crystal_F_000       460.00 
_reflns_d_resolution_high  0.7085 
 
loop_ 
 _symmetry_equiv_pos_as_xyz 
 'x, y, z' 
 '-x, y+1/2, -z' 
 
_cell_length_a    11.1494 
_cell_length_b     7.8552 
_cell_length_c    14.6317 
_cell_angle_alpha  90.000 
_cell_angle_beta  109.535 
_cell_angle_gamma  90.000 
 
_shelx_F_squared_multiplier     1.000 
 
loop_ 
 _refln_index_h 
 _refln_index_k 
 _refln_index_l 
 _refln_F_squared_calc 
 _refln_F_squared_meas 
 _refln_F_squared_sigma 
 _refln_observed_status 
   1 -11   0        8.08        5.36      3.57 o 
   0 -10   0       74.04       83.79      9.76 o 
   1 -10   0        5.97        7.70      3.65 o 
   2 -10   0       27.30       29.16      4.51 o 
   3 -10   0       39.76       39.43      7.84 o 
   4 -10   0       72.21       91.91     11.04 o 
   5 -10   0        1.94        7.17      5.16 o 
   6 -10   0       15.84       11.65      5.76 o 
   1  -9   0      127.31      136.54      7.33 o 
   2  -9   0        4.27        1.72      2.55 o 
   3  -9   0        4.25        6.04      2.82 o 
   4  -9   0       35.98       46.71      7.76 o 
   5  -9   0       19.04       17.33      5.84 o 
   6  -9   0       83.49      102.06     11.28 o 
   7  -9   0        5.97       12.81      5.33 o 
   8  -9   0       18.89       26.21      6.69 o 
   0  -8   0      163.75      159.21     10.63 o 
   1  -8   0       89.40       90.19      5.69 o 
   2  -8   0       29.93       31.38      3.81 o 
   3  -8   0       15.02       13.30      2.98 o 
   4  -8   0        6.56       10.07      4.35 o 
   5  -8   0        1.60        0.66      3.57 o 
   6  -8   0       27.61       26.16      5.81 o 
   7  -8   0       40.31       43.80      7.66 o 
   8  -8   0      188.78      184.33     13.44 o 
   9  -8   0        2.20       -1.30      4.19 o 
  10  -8   0       17.93       23.52      6.85 o 
   1  -7   0      272.94      284.19      9.79 o 
   2  -7   0       96.90       89.85      7.65 o 
   3  -7   0       23.27       20.82      3.08 o 
   4  -7   0       38.00       39.63      6.03 o 
   5  -7   0       56.95       49.68      7.13 o 
   6  -7   0       48.12       37.30      6.71 o 
   7  -7   0       94.08       92.36      9.88 o 
   8  -7   0        6.48        6.18      4.56 o 
   9  -7   0        9.99       14.37      5.67 o 
  10  -7   0       12.02       11.07      5.63 o 
  11  -7   0       24.33       12.71      6.48 o 
   0  -6   0      695.66      640.41     23.78 o 
   1  -6   0     1256.74     1250.48     30.06 o 
   2  -6   0      243.83      244.83      6.65 o 
   3  -6   0       97.68       90.10      4.72 o 
   4  -6   0      247.21      239.93     12.71 o 
   5  -6   0       56.31       60.00      7.24 o 
   6  -6   0       76.00       73.98      8.17 o 
   7  -6   0       28.22       26.57      5.47 o 
   8  -6   0      948.99      953.10     36.56 o 
   9  -6   0      136.83      128.61      4.80 o 
  10  -6   0      233.05      227.11      7.57 o 
  11  -6   0       53.68       52.50      3.90 o 
  12  -6   0       24.06       19.73      3.07 o 
   1  -5   0      372.44      387.82      8.79 o 
   2  -5   0      318.30      320.57      7.58 o 
   3  -5   0       45.90       49.49      3.08 o 
   4  -5   0       60.11       51.71      4.21 o 
   5  -5   0      269.14      254.23     12.71 o 
   6  -5   0       41.27       42.83      2.75 o 
   7  -5   0       60.82       62.79      3.38 o 
   8  -5   0      141.28      143.80      5.64 o 
   9  -5   0       52.90       46.89      3.76 o 
  10  -5   0       42.45       55.51      4.33 o 
  11  -5   0       50.01       58.25      7.80 o 
  12  -5   0        2.27       -0.58      2.42 o 
  13  -5   0        7.18        3.12      3.39 o 
   0  -4   0      229.48      311.85      8.64 o 
   1  -4   0      211.02      231.45      8.20 o 
   2  -4   0       43.77       39.47      5.04 o 
   3  -4   0       14.87       16.64      2.86 o 
   4  -4   0       82.60       87.40      2.44 o 
   5  -4   0       56.38       56.38      1.86 o 
   6  -4   0        3.98        3.51      1.43 o 
   7  -4   0       56.46       60.75      3.71 o 
   8  -4   0      118.86      117.24      5.09 o 
   9  -4   0       74.13       70.20      4.28 o 
  10  -4   0       14.75       11.60      1.36 o 
  11  -4   0       25.08       22.10      1.83 o 
  12  -4   0       42.75       35.41      2.34 o 
  13  -4   0        1.10        1.19      3.48 o 
   1  -3   0      531.68      566.24     21.22 o 
   2  -3   0       44.63       43.63      3.07 o 
   3  -3   0      379.79      394.75      6.40 o 
   4  -3   0      338.58      370.16      6.23 o 
   5  -3   0      615.83      624.86     11.44 o 
   6  -3   0      184.05      165.87      5.17 o 
   7  -3   0      210.49      210.46      5.17 o 
   8  -3   0      227.74      227.97      5.69 o 
   9  -3   0      182.76      184.96      5.59 o 
  10  -3   0       41.31       45.03      2.86 o 
  11  -3   0       11.43       12.47      1.96 o 
  12  -3   0        6.14        7.73      4.05 o 
  13  -3   0       54.24       56.38      4.22 o 
  14  -3   0       55.43       68.33      5.85 o 
   0  -2   0     6369.79     6695.77    139.70 o 
   1  -2   0     2381.53     2439.34     50.94 o 
   2  -2   0      161.50      176.90      3.10 o 
   3  -2   0      231.10      240.72      4.68 o 
   4  -2   0       66.03       60.96      1.45 o 
   5  -2   0       29.48       32.87      1.22 o 
   6  -2   0      231.86      243.68      5.98 o 
   7  -2   0      211.58      208.53      6.60 o 
   8  -2   0       81.88       78.57      5.10 o 
   9  -2   0       50.32       46.98      2.88 o 
  10  -2   0       25.90       28.45      2.48 o 
  11  -2   0        0.04       -1.25      1.48 o 
  12  -2   0        4.59        0.88      2.05 o 
  13  -2   0        6.10        2.58      2.32 o 
  14  -2   0       38.94       43.93      5.47 o 
   1  -1   0     2241.08     2267.49     48.55 o 
   2  -1   0      522.18      558.67     12.06 o 
   3  -1   0      487.58      454.20     15.37 o 
   4  -1   0      545.83      530.44     10.00 o 
   5  -1   0       26.41       27.05      1.63 o 
   6  -1   0      198.00      207.91      5.04 o 
   7  -1   0      377.53      376.23     10.54 o 
   8  -1   0      118.47      116.48      3.87 o 
   9  -1   0       64.85       63.40      7.32 o 
  10  -1   0       84.62       81.12      4.89 o 
  11  -1   0       87.79       84.83      6.29 o 
  12  -1   0       29.93       30.64      3.64 o 
  13  -1   0       43.04       46.13      4.76 o 
  14  -1   0        9.96        2.37      2.76 o 
   1   0   0     1408.21     1483.61     30.38 o 
   2   0   0      169.86      160.60      3.20 o 
   3   0   0      228.49      243.03      4.78 o 
   4   0   0     1239.90     1280.96     22.06 o 
   5   0   0       37.22       36.66      1.71 o 
   6   0   0       42.07       40.71      2.03 o 
   7   0   0     2135.49     2176.59     37.62 o 
   8   0   0      159.09      168.13      4.73 o 
   9   0   0      749.14      746.23     14.75 o 
  10   0   0       92.89       98.45      4.92 o 
  11   0   0        2.02        0.85      4.36 o 
  12   0   0        3.36        2.57      2.69 o 
  13   0   0      168.52      190.10     11.36 o 
  14   0   0       41.34       44.80      6.77 o 
   1   1   0     2253.02     2358.96     68.45 o 
   2   1   0      517.70      548.50     11.86 o 
   3   1   0      482.26      451.93     10.11 o 
   4   1   0      551.49      552.81      9.88 o 
   5   1   0       27.88       26.68      1.51 o 
   6   1   0      202.89      211.34      6.04 o 
   7   1   0      379.87      379.89      7.96 o 
   8   1   0      119.17      111.48      3.71 o 
   9   1   0       67.99       69.91      3.06 o 
  10   1   0       82.09       88.23      6.90 o 
  11   1   0       87.85       89.56      7.51 o 
  12   1   0       31.32       29.63      5.32 o 
  13   1   0       44.28       36.90      6.17 o 
  14   1   0       10.17       10.47      4.74 o 
   1   2   0     2356.83     2361.35     72.66 o 
   2   2   0      155.73      163.86      6.36 o 
   3   2   0      235.96      239.79      8.28 o 
   4   2   0       65.85       59.61      2.48 o 
   5   2   0       27.57       34.77      2.44 o 
   6   2   0      224.52      242.02      5.42 o 
   7   2   0      202.68      198.22      5.13 o 
   8   2   0       75.71       74.33      3.56 o 
   9   2   0       51.23       52.35      5.80 o 
  10   2   0       25.92       27.87      4.77 o 
  11   2   0        0.03        3.28      3.39 o 
  12   2   0        4.80        5.89      3.93 o 
  13   2   0        5.65        3.58      4.05 o 
  14   2   0       37.61       48.39      7.43 o 
   1   3   0      539.68      583.97     19.31 o 
   2   3   0       47.24       44.56      3.10 o 
   3   3   0      378.46      377.60     13.26 o 
   4   3   0      326.43      329.46     12.23 o 
   5   3   0      622.32      621.39     14.33 o 
   6   3   0      183.81      172.75      5.28 o 
   7   3   0      211.96      220.43      9.03 o 
   1   4   0      219.61      242.76     10.06 o 
   2   4   0       45.62       42.53      3.57 o 
   3   4   0       15.35       15.56      2.26 o 
   4   4   0       81.83       80.28      4.54 o 
   5   4   0       57.63       56.17      3.74 o 
   6   4   0        4.85        5.06      2.04 o 
   1   5   0      366.99      376.57     15.13 o 
   2   5   0      317.68      312.79     12.82 o 
   3   5   0       45.43       42.28      3.83 o 
   4   5   0       64.48       64.25      4.37 o 
   5   5   0      264.15      244.87      9.93 o 
   6   5   0       39.08       36.67      3.75 o 
   0   6   0      678.50      615.35     23.70 o 
   1   6   0     1263.38     1292.69     42.36 o 
   2   6   0      250.08      239.87     11.28 o 
   3   6   0       96.53       83.29      5.84 o 
   4   6   0      246.51      231.29     10.30 o 
   5   6   0       58.29       62.76      4.69 o 
   1   7   0      269.56      278.12      9.76 o 
   2   7   0       97.29       89.24      6.86 o 
   3   7   0       24.64       30.20      4.44 o 
   4   7   0       40.38       38.79      4.60 o 
   5   7   0       54.65       52.11      5.11 o 
   0   8   0      161.87      169.58     10.81 o 
   1   8   0       86.18       83.05      5.69 o 
   2   8   0       30.43       28.61      3.81 o 
   3   8   0       15.47       10.69      3.51 o 
   4   8   0        6.58        6.90      3.14 o 
   1   9   0      128.65      135.68      8.16 o 
   2   9   0        3.97        3.31      2.85 o 
   3   9   0        4.38        5.67      3.72 o 
   4   9   0       35.69       35.50      6.89 o 
   0  10   0       73.66       70.80      9.17 o 
   1  10   0        6.17       10.10      3.45 o 
   2  10   0       26.92       28.09      4.47 o 
   3  10   0       39.92       40.57      8.01 o 
   4  10   0       72.32       79.42     10.58 o 
   5  10   0        1.86       -1.51      4.74 o 
   6  10   0       15.78       20.09      6.88 o 
   1  11   0        8.02       10.76      4.26 o 
  -1 -11   1       21.21       19.96      4.50 o 
   0 -11   1       36.02       34.09      5.06 o 
   1 -11   1       30.20       28.90      7.16 o 
  -6 -10   1       37.08       38.52      7.88 o 
  -5 -10   1       17.53       16.74      6.45 o 
  -4 -10   1        3.54        1.98      4.59 o 
  -3 -10   1        4.41       -4.12      4.12 o 
  -2 -10   1      189.80      197.71      9.27 o 
  -1 -10   1       72.16       78.46      6.65 o 
   0 -10   1       44.81       48.80      5.51 o 
   1 -10   1       51.18       59.23      5.81 o 
   2 -10   1       50.62       41.45      7.95 o 
   3 -10   1       25.71       33.88      7.20 o 
   4 -10   1        7.71       10.27      5.64 o 
   5 -10   1       10.42        8.90      5.74 o 
   6 -10   1        6.02        4.41      5.16 o 
  -8  -9   1        5.74       -1.77      4.47 o 
  -7  -9   1        3.71        7.11      5.02 o 
  -6  -9   1       77.10       78.85     10.25 o 
  -5  -9   1       17.93       21.46      6.14 o 
  -4  -9   1       30.42       32.39      6.70 o 
  -3  -9   1       27.58       42.71      7.18 o 
  -2  -9   1       28.22       39.24      9.33 o 
  -1  -9   1       18.95       23.44      3.89 o 
   0  -9   1       28.23       26.84      6.91 o 
   1  -9   1        3.32        2.59      2.64 o 
   2  -9   1       10.47        9.26      3.13 o 
   3  -9   1       19.86       12.79      5.41 o 
   4  -9   1       16.43       16.55      5.64 o 
   5  -9   1        6.95        7.94      4.90 o 
   6  -9   1       12.01       13.06      5.29 o 
   7  -9   1        9.95        6.58      4.78 o 
   8  -9   1       10.20        7.46      5.46 o 
 -10  -8   1        4.51        4.63      5.19 o 
  -9  -8   1       15.95       29.49      7.19 o 
  -8  -8   1       24.08       31.07      6.92 o 
  -7  -8   1       19.24       16.52      5.42 o 
  -6  -8   1       33.37       37.12      6.69 o 
  -5  -8   1       20.77       14.47      4.70 o 
  -4  -8   1       18.52       26.06      5.84 o 
  -3  -8   1       21.79       18.77      3.37 o 
  -2  -8   1      212.33      229.04     11.48 o 
  -1  -8   1        6.34        5.93      2.61 o 
   0  -8   1       28.99       37.55      4.28 o 
   1  -8   1       78.35       72.73      8.18 o 
   2  -8   1       33.16       31.62      3.87 o 
   3  -8   1        8.62        7.11      2.58 o 
   4  -8   1       29.18       25.52      5.68 o 
   5  -8   1        3.03        7.01      4.27 o 
   6  -8   1        6.81       18.71      5.19 o 
   7  -8   1       25.83       22.22      6.03 o 
   8  -8   1       36.97       52.56      8.46 o 
   9  -8   1       10.72       12.07      5.28 o 
 -11  -7   1        1.37        0.90      4.77 o 
 -10  -7   1       20.51        9.82      5.47 o 
  -9  -7   1       78.22       76.68      9.61 o 
  -8  -7   1       86.42       70.36      8.95 o 
  -7  -7   1      289.09      272.56     15.51 o 
  -6  -7   1       58.87       55.72      7.40 o 
  -5  -7   1      101.50       99.73      8.78 o 
  -4  -7   1       38.31       42.81      6.43 o 
  -3  -7   1      105.72      107.35      5.88 o 
  -2  -7   1       69.81       78.17      5.33 o 
  -1  -7   1      182.14      199.15     12.26 o 
   0  -7   1      763.59      766.98     20.29 o 
   1  -7   1      795.13      770.98     16.14 o 
   2  -7   1      539.21      548.09     12.53 o 
   3  -7   1       23.49       20.98      3.04 o 
   4  -7   1       12.78       13.34      4.22 o 
   5  -7   1       48.75       45.90      6.73 o 
   6  -7   1       52.48       38.11      6.63 o 
   7  -7   1       50.79       48.26      7.64 o 
   8  -7   1       49.23       37.35      6.93 o 
   9  -7   1      288.96      273.77     16.55 o 
  10  -7   1        0.53        5.63      5.00 o 
  11  -7   1       36.22       35.75      7.79 o 
 -12  -6   1      110.44      102.77     10.14 o 
 -11  -6   1       16.97       16.39      2.52 o 
 -10  -6   1       60.97       57.49      3.36 o 
  -9  -6   1       53.50       61.18      8.28 o 
  -8  -6   1        2.12        4.03      3.94 o 
  -7  -6   1        1.58       -3.02      3.02 o 
  -6  -6   1      156.55      137.18     10.04 o 
  -5  -6   1       53.78       46.67      6.13 o 
  -4  -6   1      117.44      106.33      7.98 o 
  -3  -6   1       33.51       34.56      3.30 o 
  -2  -6   1      222.29      205.33     11.41 o 
  -1  -6   1      750.32      702.65     18.27 o 
   0  -6   1      580.86      626.44     13.37 o 
   1  -6   1      432.28      472.08     10.83 o 
   2  -6   1      123.50      119.56      4.45 o 
   3  -6   1      496.11      517.77     11.32 o 
   4  -6   1       13.01       15.58      3.80 o 
   5  -6   1       36.69       34.05      5.65 o 
   6  -6   1      182.43      173.46     11.37 o 
   7  -6   1      306.34      292.03     15.68 o 
   8  -6   1       21.30       22.86      1.97 o 
   9  -6   1       22.49       29.17      4.65 o 
  10  -6   1        4.39        4.72      2.31 o 
  11  -6   1        0.04        0.95      2.08 o 
  12  -6   1       27.52       28.52      3.61 o 
 -13  -5   1        8.68        9.85      3.10 o 
 -12  -5   1        6.08        4.78      3.15 o 
 -11  -5   1        8.93        9.07      4.51 o 
 -10  -5   1      120.52      122.54     12.60 o 
  -9  -5   1      147.76      143.72      5.79 o 
  -8  -5   1      147.71      149.62      5.57 o 
  -7  -5   1      514.43      514.29     14.04 o 
  -6  -5   1      140.28      142.25      9.42 o 
  -5  -5   1       27.59       16.40      3.75 o 
  -4  -5   1       88.79       74.69      4.77 o 
  -3  -5   1       64.59       63.03      3.85 o 
  -2  -5   1      125.83      127.51      5.19 o 
  -1  -5   1       35.27       45.73      2.85 o 
   0  -5   1      450.49      440.37      9.85 o 
   1  -5   1      205.50      204.16      6.43 o 
   2  -5   1       44.96       37.49      3.07 o 
   3  -5   1      140.08      138.70      8.24 o 
   4  -5   1       16.14       16.90      2.39 o 
   5  -5   1       30.07       39.96      3.27 o 
   6  -5   1       19.55       19.38      1.96 o 
   7  -5   1       18.44       17.98      2.26 o 
   8  -5   1       59.74       55.54      3.68 o 
   9  -5   1      287.37      284.21      9.26 o 
  10  -5   1       15.45       15.66      2.82 o 
  11  -5   1      115.00      122.39      6.13 o 
  12  -5   1       15.69       14.04      3.19 o 
 -14  -4   1       34.41       26.95      5.10 o 
 -13  -4   1       19.71       21.39      2.15 o 
 -12  -4   1       13.15       14.75      2.26 o 
 -11  -4   1       37.30       40.43      3.85 o 
 -10  -4   1       67.26       64.53      2.76 o 
  -9  -4   1      109.31      112.79      3.31 o 
  -8  -4   1      191.93      190.26      6.63 o 
  -7  -4   1      237.11      222.92      8.37 o 
  -6  -4   1      186.87      191.41      5.94 o 
  -5  -4   1      426.11      413.49      8.13 o 
  -4  -4   1      111.58      117.06     13.18 o 
  -3  -4   1      870.71      912.57     27.99 o 
  -2  -4   1      291.96      326.43      7.25 o 
  -1  -4   1       93.57       80.37      3.11 o 
   0  -4   1     1309.44     1397.39     25.65 o 
   1  -4   1      541.25      593.66     11.89 o 
   2  -4   1      458.81      395.45     14.92 o 
   3  -4   1       40.05       11.07      4.31 o 
   4  -4   1       82.67       83.93      2.47 o 
   5  -4   1      370.81      379.06      8.32 o 
   6  -4   1      101.36      102.13      3.37 o 
   7  -4   1      761.67      753.24     18.39 o 
   8  -4   1      166.42      158.12     14.69 o 
   9  -4   1       49.46       51.60      4.03 o 
  10  -4   1      124.08      119.33      5.86 o 
  11  -4   1       12.11        9.99      2.00 o 
  12  -4   1       11.08        9.12      3.49 o 
  13  -4   1        2.97        1.17      3.22 o 
 -14  -3   1       11.23       12.27      2.78 o 
 -13  -3   1       19.95       10.72      2.57 o 
 -12  -3   1       22.96       27.03      4.26 o 
 -11  -3   1       22.17       21.91      2.42 o 
 -10  -3   1       19.22       20.57      2.14 o 
  -9  -3   1        7.32        5.49      1.86 o 
  -8  -3   1        9.77       11.36      1.47 o 
  -7  -3   1       97.13       96.14      3.10 o 
  -6  -3   1       10.00        8.50      1.13 o 
  -5  -3   1       44.25       42.34      1.24 o 
  -4  -3   1      151.96      150.89      2.99 o 
  -3  -3   1      339.45      358.27     11.45 o 
  -2  -3   1      139.58      159.94      5.19 o 
   0  -3   1      379.16      378.40     21.90 o 
   1  -3   1      105.36      142.17      5.50 o 
   2  -3   1       72.82       87.84      2.96 o 
   3  -3   1      367.87      365.86      9.62 o 
   4  -3   1      269.34      270.07      6.19 o 
   5  -3   1       81.82       82.97      7.50 o 
   6  -3   1       53.38       50.82      1.79 o 
   7  -3   1       27.42       25.44      1.51 o 
   8  -3   1       44.01       42.71      2.39 o 
   9  -3   1      169.57      161.07      4.83 o 
  10  -3   1       30.33       31.45      2.50 o 
  11  -3   1        2.76        3.56      2.10 o 
  12  -3   1       32.16       34.69      3.28 o 
  13  -3   1       14.45       12.55      4.70 o 
 -14  -2   1       35.91       29.65      3.67 o 
 -13  -2   1       16.02       15.15      2.89 o 
 -12  -2   1       31.28       34.27      2.99 o 
 -11  -2   1       33.87       29.40      2.67 o 
 -10  -2   1      268.96      278.83      7.21 o 
  -9  -2   1      130.67      132.35      5.96 o 
  -8  -2   1      105.82      104.16      6.00 o 
  -7  -2   1      339.22      339.85      9.44 o 
  -6  -2   1      419.18      437.95     11.14 o 
  -5  -2   1       96.14       93.98      2.60 o 
  -4  -2   1      731.49      739.44     10.00 o 
  -3  -2   1      209.54      208.49      4.22 o 
  -2  -2   1      500.87      511.68      8.59 o 
  -1  -2   1     2835.80     2869.22     50.02 o 
   0  -2   1     1052.08     1102.88     19.83 o 
   1  -2   1      970.55     1026.92     13.73 o 
   2  -2   1      345.12      359.46      7.00 o 
   3  -2   1      511.65      522.55      8.22 o 
   4  -2   1      229.47      222.76      3.58 o 
   5  -2   1      217.20      213.65      4.04 o 
   6  -2   1      583.83      569.58     23.51 o 
   7  -2   1      476.28      467.44     23.06 o 
   8  -2   1      135.95      141.49      5.21 o 
   9  -2   1      265.13      271.15      6.85 o 
  10  -2   1       55.57       53.37      3.75 o 
  11  -2   1       67.31       75.83      4.58 o 
  12  -2   1       27.96       29.63      3.36 o 
  13  -2   1       27.54       26.12      4.64 o 
  14  -2   1       38.92       45.92      4.46 o 
 -14  -1   1        0.80        2.87      2.69 o 
 -13  -1   1      223.57      243.85      8.99 o 
 -12  -1   1      106.41      107.94      5.65 o 
 -11  -1   1      248.86      255.12      7.57 o 
 -10  -1   1       29.64       29.07      2.51 o 
  -9  -1   1       36.86       38.33      2.60 o 
  -8  -1   1     1012.96     1031.73     19.17 o 
  -7  -1   1      123.10      132.22      3.91 o 
  -6  -1   1     1732.76     1824.94     31.27 o 
  -5  -1   1      373.91      392.49      7.77 o 
  -4  -1   1        3.04        1.85      0.72 o 
  -3  -1   1       86.62       90.50      2.35 o 
  -2  -1   1     1264.11     1272.33     26.53 o 
  -1  -1   1      319.55      317.97      4.63 o 
   0  -1   1     1128.09     1101.52     52.05 o 
   1  -1   1    18938.53    19411.66    283.05 o 
   2  -1   1     4606.75     4638.34     94.83 o 
   3  -1   1      279.21      278.08     16.04 o 
   4  -1   1      100.36       89.76      2.63 o 
   5  -1   1       31.40       33.18      2.11 o 
   6  -1   1      103.24      108.20      3.37 o 
   7  -1   1      102.00      107.17      3.54 o 
   8  -1   1     1128.32     1173.01     21.30 o 
   9  -1   1       12.87       13.61      2.35 o 
  10  -1   1      265.40      272.11      8.78 o 
  11  -1   1       63.14       62.57      4.61 o 
  12  -1   1        3.46        1.62      2.31 o 
  13  -1   1       11.47        7.97      2.90 o 
  14  -1   1       71.24       75.28      5.77 o 
 -15   0   1       12.25       14.04      5.02 o 
 -14   0   1      226.36      218.88     12.53 o 
 -13   0   1        7.03        2.84      3.75 o 
 -12   0   1      155.21      142.75      6.60 o 
 -11   0   1      152.11      166.77     11.38 o 
 -10   0   1      367.92      366.37      8.68 o 
  -9   0   1      387.06      384.34      8.69 o 
  -8   0   1      122.16      128.80      4.00 o 
  -7   0   1     1630.11     1641.88     28.82 o 
  -6   0   1      165.18      167.39      4.20 o 
  -5   0   1       29.89       28.95      1.57 o 
  -4   0   1     1209.98     1190.77     20.54 o 
  -3   0   1      427.48      442.47      8.05 o 
  -2   0   1      101.53      100.25      2.24 o 
  -1   0   1      374.52      392.45      6.73 o 
   0   0   1     1282.34     1299.19     36.54 o 
   1   0   1       17.57       -1.16      1.16 o 
   2   0   1     1128.55     1198.55     20.24 o 
   3   0   1      479.68      496.60      9.00 o 
   4   0   1       27.61       15.39      1.21 o 
   5   0   1      143.12      105.42      2.99 o 
   6   0   1      150.62      135.83      3.75 o 
   7   0   1       18.22       19.14      1.74 o 
   8   0   1      355.53      361.67     10.59 o 
   9   0   1        7.70        9.09      1.68 o 
  10   0   1        4.06        5.91      3.15 o 
  11   0   1       55.55       59.07      4.53 o 
  12   0   1        1.05       -1.65      2.83 o 
  13   0   1       97.98      102.98      8.66 o 
  14   0   1       53.37       51.97      6.91 o 
 -14   1   1        0.80        2.59      3.99 o 
 -13   1   1      218.64      251.51     13.58 o 
 -12   1   1      108.68      120.32      8.71 o 
 -11   1   1      246.49      261.63     12.74 o 
 -10   1   1       29.88       24.13      4.34 o 
  -9   1   1       35.85       34.06      2.42 o 
  -8   1   1     1011.16     1035.57     19.08 o 
  -7   1   1      129.52      139.05      3.84 o 
  -6   1   1     1707.69     1788.05     31.12 o 
  -5   1   1      370.15      392.04      7.67 o 
  -4   1   1        3.94        3.61      0.78 o 
  -3   1   1       88.86       88.96      2.30 o 
  -2   1   1     1264.41     1270.63     38.42 o 
  -1   1   1      329.11      332.05     10.37 o 
   1   1   1    18902.75    19540.34    575.07 o 
   2   1   1     4566.13     4629.60     94.50 o 
   3   1   1      294.18      311.92      7.59 o 
   4   1   1       97.96       88.11      2.41 o 
   5   1   1       31.80       35.01      1.66 o 
   6   1   1      104.28      113.23      3.22 o 
   7   1   1      106.00      109.53      3.39 o 
   8   1   1     1117.53     1137.71     21.13 o 
   9   1   1       14.24        9.82      3.14 o 
  10   1   1      264.67      274.06     12.85 o 
  11   1   1       61.86       64.17      6.81 o 
  12   1   1        3.78        2.67      3.55 o 
  13   1   1       11.46        5.32      4.46 o 
  14   1   1       72.13       82.71      9.05 o 
 -14   2   1       36.22       35.80      6.66 o 
 -13   2   1       15.91       17.64      5.12 o 
 -12   2   1       30.47       28.51      5.52 o 
 -11   2   1       36.20       38.92      5.68 o 
 -10   2   1      266.83      281.56     13.12 o 
  -9   2   1      127.60      142.36      5.32 o 
  -8   2   1      109.71      106.13      4.27 o 
  -7   2   1      344.41      349.14      7.41 o 
  -6   2   1      419.71      435.98      8.65 o 
  -5   2   1       97.97       97.68      2.77 o 
  -4   2   1      728.67      722.96     16.21 o 
  -3   2   1      221.82      217.33      7.73 o 
  -2   2   1      485.26      488.04     16.35 o 
  -1   2   1     2882.80     2953.59     86.99 o 
   0   2   1     1075.81     1128.63     34.76 o 
   1   2   1      976.89     1035.52     31.73 o 
   2   2   1      343.96      354.96     11.58 o 
   3   2   1      523.21      529.79     16.32 o 
   4   2   1      227.20      219.59      9.65 o 
   5   2   1      212.84      200.61      4.58 o 
   6   2   1      585.70      588.67     10.97 o 
   7   2   1      485.48      478.83     11.66 o 
   8   2   1      138.48      136.98      8.01 o 
   9   2   1      266.01      264.04     12.41 o 
  10   2   1       56.68       65.07      6.74 o 
  11   2   1       65.63       72.01      7.39 o 
  12   2   1       28.86       30.78      5.57 o 
  13   2   1       29.19       24.06      5.76 o 
  14   2   1       40.37       40.51      6.98 o 
  -8   3   1       10.94        9.69      2.48 o 
  -7   3   1       95.50       95.61      4.01 o 
  -6   3   1        8.54        9.65      1.62 o 
  -5   3   1       45.62       40.63      2.49 o 
  -4   3   1      152.08      141.36      6.27 o 
  -3   3   1      335.83      327.79     12.01 o 
  -2   3   1      138.83      165.14      6.98 o 
  -1   3   1      578.59      581.25     19.69 o 
   0   3   1      385.06      409.86     14.38 o 
   1   3   1       95.30      132.44      6.23 o 
   2   3   1       65.16       79.13      4.24 o 
   3   3   1      377.26      363.06     12.26 o 
   4   3   1      262.48      261.57      6.77 o 
   5   3   1       82.87       83.82      3.20 o 
   6   3   1       54.49       54.54      2.74 o 
   7   3   1       28.87       24.70      3.80 o 
   8   3   1       41.66       35.15      4.80 o 
  -7   4   1      236.34      227.10      9.40 o 
  -6   4   1      187.11      185.61      8.06 o 
  -5   4   1      425.95      393.39     14.40 o 
  -4   4   1      108.22      105.56      5.49 o 
  -3   4   1      870.53      895.67     29.41 o 
  -2   4   1      301.83      333.17     12.63 o 
  -1   4   1       87.55       68.93      5.03 o 
   0   4   1     1311.64     1394.23     44.93 o 
   1   4   1      537.76      582.80     20.45 o 
   2   4   1      460.74      448.89     15.20 o 
   4   4   1       82.91       88.75      4.45 o 
   5   4   1      369.33      374.77     13.00 o 
   6   4   1       95.35       92.79      5.08 o 
  -7   5   1      522.90      508.48     18.14 o 
  -6   5   1      147.73      140.48      7.08 o 
  -5   5   1       27.35       23.77      3.13 o 
  -4   5   1       92.80       95.02      5.37 o 
  -3   5   1       63.52       56.33      4.44 o 
  -2   5   1      126.25      116.46      6.83 o 
  -1   5   1       33.34       38.14      4.49 o 
   0   5   1      458.79      447.16     17.51 o 
   1   5   1      201.75      199.00      9.56 o 
   2   5   1       46.56       42.88      3.86 o 
   3   5   1      143.98      133.84      6.79 o 
   4   5   1       17.56       17.85      2.57 o 
   5   5   1       29.81       35.59      3.39 o 
  -6   6   1      156.29      151.06      7.68 o 
  -5   6   1       53.05       46.06      4.58 o 
  -4   6   1      115.37      102.52      6.37 o 
  -3   6   1       35.30       42.23      4.66 o 
  -2   6   1      231.79      216.36     10.47 o 
  -1   6   1      751.33      706.09     25.80 o 
   0   6   1      571.25      596.22     17.95 o 
   1   6   1      428.58      482.14     13.51 o 
   2   6   1      122.69      120.19      7.34 o 
   3   6   1      495.03      494.05     18.77 o 
   4   6   1       13.31       12.06      2.68 o 
  -5   7   1      102.01       97.69      6.46 o 
  -4   7   1       40.48       33.35      4.53 o 
  -3   7   1      104.48       97.00      7.01 o 
  -2   7   1       69.69       71.64      6.34 o 
  -1   7   1      183.19      192.41     10.82 o 
   0   7   1      767.95      766.62     20.38 o 
   1   7   1      780.93      723.72     19.87 o 
   2   7   1      541.99      557.28     15.68 o 
   3   7   1       25.46       17.54      3.72 o 
   4   7   1       12.99       15.17      2.99 o 
  -5   8   1       20.21       20.81      3.93 o 
  -4   8   1       19.48       20.66      4.19 o 
  -3   8   1       20.76       19.69      4.28 o 
  -2   8   1      215.07      209.43     11.85 o 
  -1   8   1        7.18        9.24      2.84 o 
   0   8   1       30.22       39.26      4.38 o 
   1   8   1       78.47       77.93      5.43 o 
   2   8   1       33.30       35.73      5.55 o 
   3   8   1        8.11        4.35      4.26 o 
  -4   9   1       30.04       33.17      5.41 o 
  -3   9   1       27.47       21.74      3.72 o 
  -2   9   1       28.20       26.40      5.45 o 
  -1   9   1       18.62       24.72      3.98 o 
   0   9   1       26.91       19.96      3.81 o 
   1   9   1        3.79        4.51      2.85 o 
   2   9   1       10.21       12.93      3.23 o 
   3   9   1       19.47       29.68      6.64 o 
   4   9   1       17.07       11.99      5.64 o 
   5   9   1        6.95        7.66      4.95 o 
   6   9   1       12.16       24.37      6.69 o 
  -6  10   1       37.03       52.35      9.11 o 
  -5  10   1       17.45       12.62      6.08 o 
  -4  10   1        3.28        0.75      4.76 o 
  -3  10   1        4.50        1.08      2.81 o 
  -2  10   1      187.85      188.34      9.12 o 
  -1  10   1       73.76       80.69      7.47 o 
   0  10   1       44.77       52.37      5.69 o 
   1  10   1       51.56       53.78      5.78 o 
   2  10   1       50.56       41.63      8.15 o 
   3  10   1       26.28       28.65      7.04 o 
   4  10   1        7.37        7.05      5.29 o 
   5  10   1       10.39       14.57      6.39 o 
   6  10   1        5.91        8.49      5.83 o 
  -1  11   1       21.55       14.75      4.34 o 
   0  11   1       35.53       33.02      5.10 o 
   1  11   1       30.95       21.07      6.65 o 
  -1 -11   2       13.28       19.74      5.58 o 
   0 -11   2       27.87       23.41      6.52 o 
  -6 -10   2       42.38       36.14      8.05 o 
  -5 -10   2       39.20       49.13      8.80 o 
  -4 -10   2       14.67        7.80      5.22 o 
  -3 -10   2       17.28       16.51      5.79 o 
  -2 -10   2       64.99       78.80      6.72 o 
  -1 -10   2       55.26       59.96      5.89 o 
   0 -10   2        0.20        1.93      2.82 o 
   1 -10   2       52.51       53.27      5.52 o 
   2 -10   2       23.10       17.89      5.83 o 
   3 -10   2       44.49       48.85      8.55 o 
   4 -10   2       54.02       64.00      9.52 o 
   5 -10   2       23.23       20.25      6.60 o 
  -9  -9   2       25.36       28.50      7.52 o 
  -8  -9   2       19.50       13.89      5.43 o 
  -7  -9   2       21.20       16.93      6.29 o 
  -6  -9   2        3.47        6.41      4.76 o 
  -5  -9   2       55.23       61.58      8.79 o 
  -4  -9   2       27.93       22.08      5.74 o 
  -3  -9   2        5.92        9.49      4.84 o 
  -2  -9   2       31.34       32.34      4.27 o 
  -1  -9   2      106.50      124.25      7.06 o 
   0  -9   2      106.96      112.90     13.20 o 
   1  -9   2       86.37       91.81      6.62 o 
   2  -9   2       70.45       73.13      9.16 o 
   3  -9   2       79.41       70.36      9.04 o 
   4  -9   2        2.95        3.25      4.06 o 
   5  -9   2        2.48        0.09      3.84 o 
   6  -9   2       68.75       70.84      9.76 o 
   7  -9   2        2.56        3.32      5.20 o 
   8  -9   2       57.76       57.32      9.27 o 
 -10  -8   2        1.89       -0.09      4.54 o 
  -9  -8   2        2.92        2.58      4.59 o 
  -8  -8   2        1.89        1.23      3.75 o 
  -7  -8   2       12.18       16.43      5.63 o 
  -6  -8   2       18.20       24.66      6.17 o 
  -5  -8   2        5.66        5.15      3.65 o 
  -4  -8   2       33.32       34.85      6.22 o 
  -3  -8   2       14.01       19.53      5.00 o 
  -2  -8   2       43.38       40.18      4.30 o 
  -1  -8   2       11.33        8.38      2.73 o 
   0  -8   2       41.64       44.18      6.13 o 
   1  -8   2       35.52       38.77      3.48 o 
   2  -8   2       79.95       83.26      4.67 o 
   3  -8   2        9.64        3.62      3.61 o 
   4  -8   2       77.31       73.53      8.87 o 
   5  -8   2       16.45       14.49      4.87 o 
   6  -8   2        0.55       -3.48      3.48 o 
   7  -8   2       61.41       51.12      7.98 o 
   8  -8   2        6.04        4.21      4.51 o 
   9  -8   2        1.95        4.51      5.34 o 
 -11  -7   2       74.05       52.01      8.68 o 
 -10  -7   2       27.88       35.91      7.43 o 
  -9  -7   2        8.17       20.75      6.07 o 
  -8  -7   2       31.01       27.92      6.40 o 
  -7  -7   2        5.13        3.04      3.67 o 
  -6  -7   2      126.61      112.73      9.50 o 
  -5  -7   2       93.42       81.60      8.92 o 
  -4  -7   2        0.53        3.51      3.28 o 
  -3  -7   2       16.87       12.76      4.11 o 
  -2  -7   2        6.15        4.44      2.11 o 
  -1  -7   2       50.01       48.76      4.36 o 
   0  -7   2      440.96      473.64     11.31 o 
   1  -7   2      200.02      213.55      6.70 o 
   2  -7   2       33.41       37.16      3.13 o 
   3  -7   2        4.60        4.57      1.73 o 
   4  -7   2       10.09        7.07      3.96 o 
   5  -7   2       76.12       86.46      9.19 o 
   6  -7   2       24.00       23.95      5.53 o 
   7  -7   2       51.38       55.13      8.13 o 
   8  -7   2       45.10       42.04      7.18 o 
   9  -7   2       22.99       27.02      6.52 o 
  10  -7   2       13.80       19.13      6.41 o 
 -12  -6   2       49.53       51.07      3.88 o 
 -11  -6   2        4.41        5.84      1.83 o 
 -10  -6   2       35.23       46.09      7.70 o 
  -9  -6   2      140.53      127.57     10.62 o 
  -8  -6   2      132.22      137.32     10.48 o 
  -7  -6   2      708.10      659.54     27.01 o 
  -6  -6   2      278.91      254.36     13.77 o 
  -5  -6   2      123.34      129.35      8.89 o 
  -4  -6   2       75.15       77.02      7.71 o 
  -3  -6   2       55.35       53.83      4.10 o 
  -2  -6   2      270.89      245.85      8.92 o 
  -1  -6   2       17.39       13.46      2.04 o 
   0  -6   2      462.85      473.78     10.97 o 
   1  -6   2      363.58      346.12      8.65 o 
   2  -6   2      436.83      385.34     12.06 o 
   3  -6   2      545.35      537.77     11.82 o 
   4  -6   2      289.50      277.90      9.43 o 
   5  -6   2      156.92      140.98      9.74 o 
   6  -6   2      114.62      103.48      8.79 o 
   7  -6   2       71.09       57.92      7.61 o 
   8  -6   2       22.93       24.56      2.50 o 
   9  -6   2      134.09      127.65      5.48 o 
  10  -6   2      141.40      135.35      5.94 o 
  11  -6   2        7.47        0.43      2.64 o 
 -13  -5   2       41.02       38.23      4.81 o 
 -12  -5   2       14.30        9.92      2.81 o 
 -11  -5   2        6.45        3.73      2.14 o 
 -10  -5   2      144.35      164.70     11.77 o 
  -9  -5   2      193.44      190.67     10.70 o 
  -8  -5   2      149.77      149.98      8.76 o 
  -7  -5   2       26.04       22.33      2.98 o 
  -6  -5   2      242.04      241.57     12.66 o 
  -4  -5   2        2.77        0.75      1.86 o 
  -3  -5   2      151.77      153.09      8.84 o 
  -2  -5   2        4.58        9.84      2.29 o 
  -1  -5   2      106.68      116.04      4.17 o 
   0  -5   2      220.58      210.11      5.88 o 
   1  -5   2      688.34      729.50     14.70 o 
   2  -5   2      196.07      225.97      7.17 o 
   3  -5   2       89.71       92.70      8.67 o 
   4  -5   2      142.07      139.14      5.72 o 
   5  -5   2       23.46       23.74      1.73 o 
   6  -5   2       49.82       54.30      3.19 o 
   7  -5   2       31.15       38.79      5.97 o 
   8  -5   2       82.57       82.00      8.05 o 
   9  -5   2      119.79      125.67     10.62 o 
  10  -5   2       63.99       59.22      8.00 o 
  11  -5   2       31.61       34.70      3.96 o 
  12  -5   2       13.53        7.88      3.65 o 
 -14  -4   2       31.86       31.79      3.83 o 
 -13  -4   2      106.37      120.40      4.36 o 
 -12  -4   2        0.97       -0.42      1.33 o 
 -11  -4   2      103.96      110.40      3.87 o 
 -10  -4   2       50.29       56.92      2.67 o 
  -9  -4   2       86.44       81.12      2.87 o 
  -8  -4   2       88.57       80.60      5.12 o 
  -7  -4   2      229.18      223.07      6.83 o 
  -6  -4   2      227.72      234.91      5.25 o 
  -5  -4   2      174.60      180.52      4.21 o 
  -4  -4   2       18.95       12.49      2.62 o 
  -3  -4   2      684.51      657.69     23.47 o 
  -2  -4   2      133.44      159.57      4.50 o 
  -1  -4   2      134.61      141.78      4.35 o 
   0  -4   2      750.80      819.29     15.90 o 
   1  -4   2     1019.71     1035.74     63.27 o 
   2  -4   2      318.82      280.37      8.28 o 
   3  -4   2       43.62       36.61      2.45 o 
   4  -4   2       45.92       42.13      1.76 o 
   5  -4   2      101.79      104.77      3.43 o 
   6  -4   2        1.22        2.48      1.10 o 
   7  -4   2        1.98       -1.23      1.44 o 
   8  -4   2      278.05      273.76      8.86 o 
   9  -4   2       21.54       21.47      3.02 o 
  10  -4   2       97.07       96.81      5.44 o 
  11  -4   2       50.58       58.80      6.25 o 
  12  -4   2       28.11       23.09      4.89 o 
  13  -4   2       22.75       22.10      5.00 o 
 -14  -3   2       27.86       29.71      4.87 o 
 -13  -3   2       39.04       40.05      3.22 o 
 -12  -3   2       15.18       14.80      2.40 o 
 -11  -3   2       78.97       75.92      5.25 o 
 -10  -3   2       61.30       58.16      3.01 o 
  -9  -3   2       71.68       75.26      3.24 o 
  -8  -3   2      119.90      118.13      3.72 o 
  -7  -3   2      513.41      505.12     12.36 o 
  -6  -3   2      706.87      681.89     12.62 o 
  -5  -3   2      171.04      162.39      2.81 o 
  -4  -3   2      159.75      164.56      3.65 o 
  -3  -3   2      446.92      459.43     16.71 o 
  -2  -3   2     2416.12     2568.71     55.37 o 
  -1  -3   2     2094.36     1284.96     40.57 o 
   0  -3   2      687.35      708.96     22.90 o 
   1  -3   2     1705.74     1824.20     43.35 o 
   2  -3   2      163.33      177.55      3.41 o 
   3  -3   2      126.38      148.03      3.69 o 
   4  -3   2      103.25      115.65      6.11 o 
   5  -3   2      108.47      110.97      3.75 o 
   6  -3   2       41.47       44.63      2.00 o 
   7  -3   2      176.19      171.08      3.91 o 
   8  -3   2      219.00      204.50      5.56 o 
   9  -3   2      432.47      420.56      9.29 o 
  10  -3   2        2.27        4.28      1.54 o 
  11  -3   2       95.57       88.85      4.89 o 
  12  -3   2       30.78       26.29      5.27 o 
  13  -3   2        0.86        0.91      2.01 o 
 -14  -2   2       30.50       25.94      3.53 o 
 -13  -2   2       11.55       11.47      2.73 o 
 -12  -2   2      113.20      110.40      4.58 o 
 -11  -2   2        6.99        4.87      1.87 o 
 -10  -2   2       56.98       56.64      5.85 o 
  -9  -2   2       59.86       56.48      3.01 o 
  -8  -2   2       35.98       32.19      5.98 o 
  -7  -2   2      331.34      353.21      9.53 o 
  -6  -2   2       90.25       81.64      3.49 o 
  -5  -2   2      174.69      154.57      3.58 o 
  -4  -2   2      794.50      769.48     43.49 o 
  -3  -2   2      705.16      714.36     19.87 o 
  -2  -2   2      429.95      445.41      7.86 o 
  -1  -2   2       44.27       42.89      1.24 o 
   0  -2   2     1327.25     1376.59     20.21 o 
   1  -2   2     2611.10     2628.26     38.79 o 
   2  -2   2      296.95      300.28      8.70 o 
   3  -2   2      620.95      582.36      8.05 o 
   4  -2   2       40.91       40.88      1.81 o 
   5  -2   2      138.69      141.49      3.35 o 
   6  -2   2      277.50      284.59      8.14 o 
   7  -2   2       50.51       49.07      3.28 o 
   8  -2   2      419.28      402.27      8.91 o 
   9  -2   2       85.50       89.26      4.24 o 
  10  -2   2      117.00      121.79      9.53 o 
  11  -2   2       53.54       53.69      4.13 o 
  12  -2   2       49.53       48.24      4.11 o 
  13  -2   2        3.33        0.79      2.44 o 
 -15  -1   2       10.84       12.51      4.12 o 
 -14  -1   2       12.91        9.94      3.09 o 
 -13  -1   2       21.50       19.08      3.92 o 
 -12  -1   2       20.59       25.67      2.74 o 
 -11  -1   2       73.87       73.24      4.94 o 
 -10  -1   2       39.07       35.24      2.67 o 
  -9  -1   2      361.59      351.42      9.82 o 
  -8  -1   2      815.98      828.42     15.78 o 
  -7  -1   2      343.19      324.49      7.17 o 
  -6  -1   2      250.01      270.48      5.97 o 
  -5  -1   2      703.42      733.14     13.52 o 
  -4  -1   2      474.93      470.57      8.80 o 
  -3  -1   2      530.94      530.81      8.32 o 
  -2  -1   2     1046.25     1029.74     22.05 o 
  -1  -1   2      545.79      548.85     12.73 o 
   0  -1   2      715.67      726.84     11.08 o 
   1  -1   2     2949.57     2999.23     38.76 o 
   2  -1   2      368.40      378.59     11.45 o 
   3  -1   2      103.53      118.60      4.77 o 
   4  -1   2      245.69      268.86      5.68 o 
   5  -1   2       32.62       31.70      1.84 o 
   6  -1   2       95.33      100.29      3.25 o 
   7  -1   2       90.90       83.77      3.14 o 
   8  -1   2      238.05      238.73      8.07 o 
   9  -1   2       50.93       45.17      2.89 o 
  10  -1   2       18.95       18.07      2.70 o 
  11  -1   2       37.18       37.41      4.96 o 
  12  -1   2        1.41       -2.03      2.11 o 
  13  -1   2       41.70       45.58      4.46 o 
  14  -1   2       26.09       26.32      3.91 o 
 -15   0   2       33.76       27.02      5.86 o 
 -14   0   2      119.52      102.97      8.55 o 
 -13   0   2       53.66       51.15      4.59 o 
 -12   0   2        1.35        4.94      2.44 o 
 -11   0   2       95.50      105.65      4.29 o 
 -10   0   2      185.18      189.99      7.16 o 
  -9   0   2      231.22      244.21      6.29 o 
  -8   0   2        3.87        5.49      1.26 o 
  -7   0   2      747.78      742.74     14.00 o 
  -6   0   2      562.86      618.57     11.69 o 
  -5   0   2     1382.17     1437.80     24.87 o 
  -4   0   2      670.56      668.13     12.00 o 
  -3   0   2       59.24       63.39      1.92 o 
  -2   0   2      397.81      400.17      6.23 o 
  -1   0   2      235.55      223.46      6.15 o 
   0   0   2       26.19       21.08      0.85 o 
   1   0   2    21147.99    21821.31    313.77 o 
   2   0   2    20846.96    21812.67    358.78 o 
   3   0   2       24.39       18.24      1.15 o 
   4   0   2       10.55       12.06      1.08 o 
   5   0   2       18.67       34.23      1.82 o 
   6   0   2      101.14       77.64      2.72 o 
   7   0   2       28.35       24.22      3.03 o 
   8   0   2     1604.30     1589.44     28.39 o 
   9   0   2      616.75      626.79     15.82 o 
  10   0   2       42.67       42.13      3.83 o 
  11   0   2      138.63      135.25      6.29 o 
  12   0   2      190.88      201.93     11.41 o 
  13   0   2       31.86       36.92      5.92 o 
  14   0   2        7.63        9.98      4.43 o 
 -15   1   2       10.51        4.36      5.06 o 
 -14   1   2       13.75       12.91      4.99 o 
 -13   1   2       22.12       22.34      5.25 o 
 -12   1   2       20.69       20.79      4.71 o 
 -11   1   2       74.50       79.15      7.48 o 
 -10   1   2       40.37       39.84      2.77 o 
  -9   1   2      362.96      362.77      8.16 o 
  -8   1   2      808.33      828.42     15.67 o 
  -7   1   2      351.27      332.27      7.14 o 
  -6   1   2      259.47      266.93      5.87 o 
  -5   1   2      709.53      754.58     13.49 o 
  -4   1   2      475.59      471.21      8.76 o 
  -3   1   2      520.90      523.44      9.46 o 
  -2   1   2     1067.74     1089.89     32.17 o 
   0   1   2      694.52      733.73     22.83 o 
   1   1   2     2999.29     3116.54     85.38 o 
   2   1   2      374.72      381.99     12.21 o 
   3   1   2      103.57      126.14      2.84 o 
   4   1   2      244.08      268.52      5.43 o 
   5   1   2       35.15       37.06      2.17 o 
   6   1   2      102.16       97.57      2.99 o 
   7   1   2       87.73       82.43      5.15 o 
   8   1   2      242.19      250.30      7.78 o 
   9   1   2       53.55       46.89      5.58 o 
  10   1   2       19.84       11.72      3.81 o 
  11   1   2       37.35       29.61      5.32 o 
  12   1   2        1.33        0.78      3.46 o 
  13   1   2       40.89       48.68      7.06 o 
  14   1   2       26.43       36.54      6.65 o 
 -14   2   2       31.12       28.62      6.26 o 
 -13   2   2       12.84       10.36      4.55 o 
 -12   2   2      111.41      113.67      8.76 o 
 -11   2   2        8.28        2.41      3.32 o 
 -10   2   2       57.11       55.59      3.95 o 
  -9   2   2       59.30       62.97      7.04 o 
  -8   2   2       35.90       39.05      2.89 o 
  -7   2   2      337.97      349.28      7.51 o 
  -6   2   2       88.24       77.56      2.68 o 
  -5   2   2      183.49      163.49      3.93 o 
  -4   2   2      784.02      784.07     19.01 o 
  -3   2   2      694.89      701.56     22.60 o 
  -2   2   2      437.00      445.40     14.84 o 
  -1   2   2       45.42       44.43      3.07 o 
   2   2   2      308.39      320.13      7.17 o 
   3   2   2      628.63      580.21     12.78 o 
   4   2   2       38.40       37.00      1.78 o 
   5   2   2      146.78      147.75      3.50 o 
   6   2   2      272.54      282.20      6.09 o 
   7   2   2       50.27       47.09      4.93 o 
   8   2   2      424.25      418.84     16.15 o 
   9   2   2       86.59       87.55      6.90 o 
  10   2   2      114.11      120.03      8.43 o 
  11   2   2       52.19       57.68      7.03 o 
  12   2   2       48.57       47.14      6.57 o 
  13   2   2        3.10        3.45      4.41 o 
  -9   3   2       70.78       81.03      5.37 o 
  -8   3   2      120.89      113.66      6.30 o 
  -7   3   2      503.99      488.48     12.38 o 
  -6   3   2      708.56      702.51     16.11 o 
  -5   3   2      173.96      165.61      5.09 o 
  -4   3   2      158.60      163.25      7.01 o 
  -3   3   2      456.19      462.43     15.82 o 
  -2   3   2     2383.97     2578.09     78.29 o 
   0   3   2      666.14      677.77     23.40 o 
   2   3   2      168.53      181.23      6.95 o 
   3   3   2      127.08      147.89      4.24 o 
   4   3   2      105.87      112.35      3.55 o 
   5   3   2      108.68      105.75      3.62 o 
   6   3   2       42.01       44.41      4.55 o 
   7   3   2      173.34      174.67      8.88 o 
   8   3   2      220.45      213.82     10.51 o 
  -8   4   2       88.51       80.88      5.59 o 
  -7   4   2      229.12      219.72      9.54 o 
  -6   4   2      230.07      226.04      9.61 o 
  -5   4   2      177.12      182.30      8.06 o 
  -4   4   2       16.38        8.61      2.09 o 
  -3   4   2      685.60      653.97     22.24 o 
  -2   4   2      128.31      139.75      7.28 o 
  -1   4   2      136.10      152.16      7.50 o 
   0   4   2      746.84      822.53     28.02 o 
   1   4   2     1017.29      845.35     32.19 o 
   2   4   2      321.37      278.91     10.67 o 
   3   4   2       47.86       48.86      3.13 o 
   4   4   2       49.16       41.76      2.88 o 
   5   4   2      105.59      104.70      4.76 o 
  -7   5   2       26.82       23.01      3.53 o 
  -6   5   2      235.43      239.66     10.29 o 
  -5   5   2       16.38       17.41      3.00 o 
  -4   5   2        2.77        1.08      1.87 o 
  -3   5   2      148.03      146.17      7.54 o 
  -2   5   2        3.34        4.88      2.10 o 
  -1   5   2      109.32      126.98      7.31 o 
   0   5   2      228.24      216.34     10.50 o 
   1   5   2      678.78      716.18     18.15 o 
   2   5   2      191.00      235.60      9.99 o 
   3   5   2       89.12       90.76      5.18 o 
   4   5   2      140.69      140.77      6.43 o 
  -7   6   2      702.02      659.23     23.15 o 
  -6   6   2      283.71      263.70     11.40 o 
  -5   6   2      119.96      117.24      6.90 o 
  -4   6   2       74.03       72.52      5.56 o 
  -3   6   2       58.30       58.10      5.12 o 
  -2   6   2      269.12      243.69     11.61 o 
  -1   6   2       17.98       12.31      3.22 o 
   0   6   2      461.74      496.12     19.51 o 
   1   6   2      368.23      351.03     10.80 o 
   2   6   2      425.62      388.98     11.48 o 
   3   6   2      543.01      544.38     19.56 o 
   4   6   2      298.68      284.72     11.35 o 
  -6   7   2      129.88      127.88      7.67 o 
  -5   7   2       92.94       88.97      6.52 o 
  -4   7   2        0.57        1.76      2.37 o 
  -3   7   2       16.07       18.00      3.86 o 
  -2   7   2        7.24        5.69      3.12 o 
  -1   7   2       53.23       56.71      6.43 o 
   0   7   2      450.13      466.58     27.62 o 
   1   7   2      194.13      196.29      7.90 o 
   2   7   2       32.04       32.30      3.70 o 
   3   7   2        4.61        1.97      1.90 o 
  -5   8   2        5.42        6.65      3.00 o 
  -4   8   2       33.24       33.42      5.11 o 
  -3   8   2       13.21       10.73      3.68 o 
  -2   8   2       43.17       48.50      6.31 o 
  -1   8   2       11.06       15.73      5.68 o 
   0   8   2       41.77       46.36      4.67 o 
   1   8   2       35.33       33.12      4.07 o 
   2   8   2       78.85       80.38      5.44 o 
   3   8   2        8.69       10.52      4.65 o 
   4   8   2       78.08       78.98      9.27 o 
   5   8   2       17.09       25.18      6.11 o 
  -4   9   2       27.98       24.01      4.84 o 
  -3   9   2        5.69        8.70      3.78 o 
  -2   9   2       32.87       42.48      4.82 o 
  -1   9   2      104.85      112.02      8.14 o 
   0   9   2      107.07      108.59      7.28 o 
   1   9   2       88.35       95.39      6.50 o 
   2   9   2       71.48       64.17      8.54 o 
   3   9   2       79.32       70.99      9.24 o 
   4   9   2        2.98        1.78      4.28 o 
   5   9   2        2.55        1.28      4.56 o 
   6   9   2       68.83       76.27     10.32 o 
   7   9   2        2.64       -1.68      4.73 o 
   8   9   2       57.62       54.57      9.43 o 
  -4  10   2       14.61       22.19      7.25 o 
  -3  10   2       17.58       19.94      3.97 o 
  -2  10   2       64.35       77.19      6.66 o 
  -1  10   2       55.30       70.13      7.57 o 
   0  10   2        0.18       -2.43      2.43 o 
   1  10   2       52.75       50.36      7.97 o 
   2  10   2       23.07       27.03      6.76 o 
   3  10   2       45.52       47.28      8.71 o 
   4  10   2       53.78       68.57     10.02 o 
   5  10   2       23.44       26.16      7.15 o 
  -1  11   2       13.14       15.60      4.20 o 
   0  11   2       27.65       29.38      7.01 o 
  -6 -10   3        9.62       15.83      6.04 o 
  -5 -10   3       25.79       20.80      6.56 o 
  -4 -10   3       62.63       65.86      9.70 o 
  -3 -10   3       16.98       27.07      6.43 o 
  -2 -10   3       65.59       80.72      9.82 o 
  -1 -10   3       99.08      109.10      7.37 o 
   0 -10   3      170.78      183.86      9.03 o 
   1 -10   3       11.76       16.72      5.62 o 
   2 -10   3       50.84       68.30      9.55 o 
   3 -10   3       32.79       20.08      6.45 o 
   4 -10   3       15.04       10.09      5.35 o 
   5 -10   3        4.62        5.25      5.46 o 
  -9  -9   3       46.85       47.44      9.04 o 
  -8  -9   3       17.85       14.63      5.84 o 
  -7  -9   3        2.85        8.93      5.25 o 
  -6  -9   3       63.19       61.61      9.00 o 
  -5  -9   3       18.19       16.64      5.57 o 
  -4  -9   3        0.46       -3.53      3.53 o 
  -3  -9   3        2.37        3.22      3.93 o 
  -2  -9   3       26.69       29.69      4.20 o 
  -1  -9   3      136.63      139.42      7.49 o 
   0  -9   3      104.18       92.99      6.45 o 
   1  -9   3       63.71       60.74     12.40 o 
   2  -9   3       14.14       13.01      4.86 o 
   3  -9   3       12.71       13.82      5.49 o 
   4  -9   3        0.23        1.20      4.15 o 
   5  -9   3        8.34        7.03      4.79 o 
   6  -9   3        2.76        3.37      4.78 o 
   7  -9   3        2.67        2.37      5.03 o 
 -10  -8   3       33.36       35.79      7.77 o 
  -9  -8   3       59.07       62.35      9.40 o 
  -8  -8   3        3.37       12.64      5.33 o 
  -7  -8   3       15.28       18.72      5.69 o 
  -6  -8   3      227.37      224.24     14.42 o 
  -5  -8   3       73.27       83.40      9.37 o 
  -4  -8   3       12.30        5.02      4.40 o 
  -3  -8   3        3.81       -2.91      2.91 o 
  -2  -8   3       48.51       55.52      4.90 o 
  -1  -8   3       13.82       14.78      3.05 o 
   0  -8   3       94.44       97.54      4.81 o 
   1  -8   3       27.70       29.36      3.13 o 
   2  -8   3      127.46      135.20      7.12 o 
   3  -8   3        6.07       11.28      4.48 o 
   4  -8   3        1.22       -1.54      3.47 o 
   5  -8   3        1.33       -1.04      4.01 o 
   6  -8   3       16.62       23.45      6.05 o 
   7  -8   3       49.01       50.33      8.56 o 
   8  -8   3       34.11       30.62      7.19 o 
   9  -8   3       56.06       49.38      8.71 o 
 -12  -7   3       16.42        6.92      5.97 o 
 -11  -7   3       10.72       15.28      5.86 o 
 -10  -7   3       49.28       48.71      8.16 o 
  -9  -7   3       56.91       66.36      8.99 o 
  -8  -7   3       62.06       67.46      8.76 o 
  -7  -7   3       26.94       20.36      5.05 o 
  -6  -7   3       88.34       84.26      9.25 o 
  -5  -7   3      129.54      134.58     10.02 o 
  -4  -7   3       12.35       17.78      4.58 o 
  -3  -7   3      156.42      146.92     10.13 o 
  -2  -7   3       14.79        8.31      2.76 o 
  -1  -7   3      184.99      190.44      6.30 o 
   0  -7   3       26.14       23.03      2.66 o 
   1  -7   3      328.95      350.79      9.24 o 
   2  -7   3      153.63      152.85     10.22 o 
   3  -7   3      353.40      361.04     11.63 o 
   4  -7   3      205.46      212.21     13.00 o 
   5  -7   3       24.38       21.98      5.62 o 
   6  -7   3      135.49      139.84     10.61 o 
   7  -7   3        5.85        7.87      4.47 o 
   8  -7   3       82.65       91.48     10.34 o 
   9  -7   3       40.31       30.32      6.88 o 
  10  -7   3       82.56       58.64      9.04 o 
 -13  -6   3        4.36       -1.49      4.84 o 
 -12  -6   3       26.92       25.31      2.69 o 
 -11  -6   3       37.86       34.36      2.49 o 
 -10  -6   3      182.72      176.83     12.57 o 
  -9  -6   3        3.66        0.96      3.45 o 
  -8  -6   3       85.14       86.10      9.25 o 
  -7  -6   3      198.58      184.21     11.63 o 
  -6  -6   3      111.80      125.85      9.16 o 
  -5  -6   3       36.30       23.94      4.75 o 
  -4  -6   3      102.17       89.84      7.33 o 
  -3  -6   3       80.24       81.41      7.79 o 
  -2  -6   3      104.96      106.80      4.39 o 
  -1  -6   3        9.45        6.75      1.75 o 
   0  -6   3      151.50      148.23      6.12 o 
   1  -6   3      722.03      713.50     15.17 o 
   2  -6   3       37.38       38.61      2.84 o 
   3  -6   3      239.21      242.78     10.29 o 
   4  -6   3      117.38      115.11      5.72 o 
   5  -6   3       35.31       33.42      5.81 o 
   6  -6   3      129.57      126.48      9.78 o 
   7  -6   3       53.83       44.59      5.14 o 
   8  -6   3      193.14      203.15      7.00 o 
   9  -6   3        5.03        0.81      1.91 o 
  10  -6   3       30.51       27.24      3.36 o 
  11  -6   3        5.92        4.11      2.56 o 
 -13  -5   3      137.50      140.92     12.10 o 
 -12  -5   3       48.13       57.16      8.50 o 
 -11  -5   3       36.28       45.83      3.90 o 
 -10  -5   3       82.71       74.56      8.32 o 
  -9  -5   3       56.68       61.04      6.40 o 
  -8  -5   3      132.90      132.26      8.70 o 
  -7  -5   3       39.71       30.80      5.18 o 
  -6  -5   3      310.28      279.85     13.77 o 
  -5  -5   3      396.67      181.34     10.19 o 
  -4  -5   3      105.14      118.30      7.76 o 
  -3  -5   3      490.58      479.08     13.32 o 
  -2  -5   3       12.84       12.44      1.78 o 
  -1  -5   3      276.27      281.12      7.20 o 
   0  -5   3       65.82       72.09      3.36 o 
   2  -5   3      213.51      238.19      7.31 o 
   3  -5   3      156.09      171.33      4.92 o 
   4  -5   3      202.02      181.18      3.21 o 
   5  -5   3       43.57       44.83      2.45 o 
   6  -5   3      140.42      138.58      5.37 o 
   7  -5   3       57.41       62.43      3.94 o 
   8  -5   3       24.74       29.57      3.29 o 
   9  -5   3        8.92       10.82      2.54 o 
  10  -5   3      103.03       93.68      5.48 o 
  11  -5   3       36.14       30.25      4.80 o 
  12  -5   3        6.68        9.05      3.98 o 
 -14  -4   3       35.87       33.73      2.77 o 
 -13  -4   3        1.28       -0.27      3.15 o 
 -12  -4   3       34.53       38.06      2.68 o 
 -11  -4   3       14.26       13.33      2.88 o 
 -10  -4   3      184.74      189.96      5.41 o 
  -9  -4   3      296.10      286.22      6.61 o 
  -8  -4   3       63.72       60.89      2.58 o 
  -7  -4   3      317.15      302.42     14.56 o 
  -6  -4   3       21.26        3.60      0.78 o 
  -4  -4   3      118.25      113.61      6.75 o 
  -3  -4   3      160.58      155.86      9.58 o 
  -2  -4   3      908.24     1041.67     19.85 o 
  -1  -4   3      910.91     1032.55     19.47 o 
   0  -4   3      500.45      497.91     13.95 o 
   1  -4   3      110.43      121.66      6.86 o 
   2  -4   3      271.82      268.01      5.84 o 
   3  -4   3      294.84      322.50      5.20 o 
   4  -4   3      132.03      142.88      4.05 o 
   5  -4   3      112.33      116.38      4.96 o 
   6  -4   3       97.41       85.02      3.35 o 
   7  -4   3      109.38      109.09      3.96 o 
   8  -4   3       49.51       44.90      6.24 o 
   9  -4   3       37.57       44.84      6.01 o 
  10  -4   3       72.22       66.96      5.03 o 
  11  -4   3       35.14       29.39      5.01 o 
  12  -4   3       11.17       13.05      4.33 o 
 -14  -3   3        4.12        2.63      3.04 o 
 -13  -3   3       64.20       71.04      4.03 o 
 -12  -3   3       23.35       29.22      2.71 o 
 -11  -3   3      163.89      167.43      5.32 o 
 -10  -3   3       67.67       65.26      3.18 o 
  -9  -3   3      325.78      319.39      9.36 o 
  -8  -3   3       34.74       35.42      2.23 o 
  -7  -3   3        5.60        7.85      1.49 o 
  -6  -3   3       83.23       83.24      2.20 o 
  -5  -3   3      534.36      536.06      7.63 o 
  -4  -3   3      137.74      135.02      3.41 o 
  -3  -3   3      690.53      679.41     23.84 o 
  -2  -3   3      951.38      971.79     42.03 o 
  -1  -3   3     2683.72     2697.52    247.13 o 
   0  -3   3      238.06      255.21      9.21 o 
   1  -3   3      328.42      360.22      5.59 o 
   2  -3   3     1709.68     1818.56     24.35 o 
   3  -3   3      243.17      222.35      6.73 o 
   4  -3   3      184.25      169.34      4.50 o 
   5  -3   3       35.05       33.01      2.14 o 
   6  -3   3        6.52        9.72      0.83 o 
   7  -3   3       46.35       45.80      2.06 o 
   8  -3   3       27.44       30.02      1.90 o 
   9  -3   3       21.38       14.76      1.84 o 
  10  -3   3      156.43      154.63      8.19 o 
  11  -3   3      132.63      126.97      5.25 o 
  12  -3   3       38.19       39.16      3.44 o 
  13  -3   3        3.19       -0.78      2.02 o 
 -15  -2   3       66.56       70.28      5.38 o 
 -14  -2   3       17.89       17.96      3.22 o 
 -13  -2   3        5.85        4.89      2.05 o 
 -12  -2   3       97.79      111.37      7.11 o 
 -11  -2   3       99.05       84.16      3.80 o 
 -10  -2   3      262.65      265.10      6.90 o 
  -9  -2   3      208.44      193.43      5.42 o 
  -8  -2   3      268.54      273.69      7.17 o 
  -7  -2   3      294.29      290.61      6.90 o 
  -6  -2   3       99.08       95.76      3.79 o 
  -5  -2   3     1095.03     1099.57     24.16 o 
  -4  -2   3       13.80       10.17      1.61 o 
  -3  -2   3      147.55      161.32      3.53 o 
  -2  -2   3     1282.13     1315.64     32.13 o 
   0  -2   3     1150.38     1196.62     21.39 o 
   1  -2   3     1580.50     1552.19     25.12 o 
   2  -2   3     1473.80     1475.25     25.54 o 
   3  -2   3      390.01      433.01      6.30 o 
   4  -2   3      121.10      123.03      2.47 o 
   5  -2   3       56.89       61.40      1.77 o 
   6  -2   3      186.23      184.90      4.93 o 
   7  -2   3        6.07        5.38      1.26 o 
   8  -2   3      134.96      138.62      4.43 o 
   9  -2   3       53.68       54.24      3.17 o 
  10  -2   3      115.00      111.71      6.40 o 
  11  -2   3       17.89       17.10      2.79 o 
  12  -2   3        4.95        3.73      2.34 o 
  13  -2   3        2.62       -0.47      2.27 o 
 -15  -1   3        8.79        3.52      2.97 o 
 -14  -1   3       13.23       12.38      3.13 o 
 -13  -1   3      110.51      108.22      5.82 o 
 -12  -1   3       32.14       33.33      6.53 o 
 -11  -1   3       50.62       49.13      4.28 o 
 -10  -1   3      114.91      121.29      6.83 o 
  -9  -1   3       96.50       87.55      5.56 o 
  -8  -1   3      190.08      196.52      5.30 o 
  -7  -1   3      385.38      410.46      8.58 o 
  -6  -1   3      742.14      802.36     14.68 o 
  -5  -1   3     2867.04     3013.15     51.30 o 
  -4  -1   3      521.05      511.59      8.31 o 
  -3  -1   3      285.80      267.42      5.38 o 
  -2  -1   3     2863.84     2953.71     58.51 o 
  -1  -1   3      975.13      972.80     16.86 o 
   0  -1   3     1498.51     1510.68     19.64 o 
   1  -1   3      361.19      390.88      6.32 o 
   2  -1   3     1140.67     1302.31     22.91 o 
   3  -1   3     1122.55     1184.95     20.67 o 
   4  -1   3      685.44      730.96     13.34 o 
   5  -1   3      201.87      196.67      4.74 o 
   6  -1   3        5.09        3.92      1.17 o 
   7  -1   3        2.11        1.76      1.22 o 
   8  -1   3       46.52       49.93      2.86 o 
   9  -1   3      367.46      379.98     10.69 o 
  10  -1   3       36.77       36.29      8.82 o 
  11  -1   3        3.55        4.71      3.48 o 
  12  -1   3        6.72        5.41      2.59 o 
  13  -1   3       49.66       47.50      4.72 o 
 -15   0   3        0.63       -0.63      4.10 o 
 -14   0   3       26.02       24.53      5.64 o 
 -13   0   3       45.54       49.24      4.51 o 
 -12   0   3      150.31      174.89      5.87 o 
 -11   0   3        8.67       11.04      1.98 o 
 -10   0   3      142.61      134.94      4.59 o 
  -9   0   3       46.68       44.56      5.09 o 
  -8   0   3       89.54       91.04      3.96 o 
  -7   0   3      892.93      898.53     16.57 o 
  -6   0   3     2194.19     2120.10     36.36 o 
  -5   0   3      728.80      866.87     15.54 o 
  -4   0   3        8.30       14.60      1.15 o 
  -3   0   3       32.86       35.16      1.36 o 
  -2   0   3       21.77       18.79      1.30 o 
  -1   0   3      123.85      122.27      2.30 o 
   0   0   3        1.77        1.43      0.53 o 
   1   0   3       85.19       62.52      1.74 o 
   2   0   3     9806.76    10217.70    147.07 o 
   3   0   3      377.87      392.96      7.49 o 
   4   0   3      180.79      149.50      4.97 o 
   5   0   3      735.14      759.18     13.99 o 
   6   0   3      288.42      316.99      6.94 o 
   7   0   3       54.88       55.96      2.69 o 
   8   0   3       73.78       68.62      3.99 o 
   9   0   3      231.23      234.11     13.23 o 
  10   0   3      115.87      121.36      5.74 o 
  11   0   3       18.51        6.78      3.64 o 
  12   0   3        0.01       -3.09      3.09 o 
  13   0   3       12.33        6.52      4.23 o 
 -15   1   3        8.77        9.03      4.77 o 
 -14   1   3       13.20       21.60      5.35 o 
 -13   1   3      110.80      117.52      9.32 o 
 -12   1   3       34.36       43.04      6.00 o 
 -11   1   3       46.68       47.57      3.91 o 
 -10   1   3      122.32      127.20      4.34 o 
  -9   1   3       93.09       83.34      3.36 o 
  -8   1   3      186.88      193.45      5.11 o 
  -7   1   3      386.16      414.53      8.56 o 
  -6   1   3      743.10      788.89     14.61 o 
  -5   1   3     2891.32     3084.89     51.30 o 
  -4   1   3      509.52      510.92      9.49 o 
  -3   1   3      298.50      274.96      5.37 o 
  -2   1   3     2842.94     2898.22     60.20 o 
  -1   1   3      964.73      964.23     20.49 o 
   0   1   3     1491.25     1504.25     31.50 o 
   1   1   3      360.40      395.84      9.12 o 
   2   1   3     1145.80     1363.83     38.73 o 
   3   1   3     1123.87     1200.92     43.84 o 
   4   1   3      677.11      725.02     16.20 o 
   5   1   3      201.39      196.07      4.63 o 
   6   1   3        5.40        6.05      1.05 o 
   7   1   3        1.54       -0.03      1.42 o 
   8   1   3       45.79       53.61      5.48 o 
   9   1   3      368.10      347.10     15.25 o 
  10   1   3       36.76       41.39      5.73 o 
  11   1   3        4.09        2.72      3.41 o 
  12   1   3        6.92       16.63      4.81 o 
  13   1   3       48.29       53.86      7.31 o 
 -13   2   3        5.62       10.71      4.48 o 
 -12   2   3       99.82      106.42      8.61 o 
 -11   2   3       97.31       74.43      7.45 o 
 -10   2   3      262.15      263.43      8.45 o 
  -9   2   3      212.80      203.31      6.76 o 
  -8   2   3      270.48      270.90      6.79 o 
  -7   2   3      291.94      290.81      6.56 o 
  -6   2   3       94.89       96.52      3.82 o 
  -5   2   3     1097.57     1109.36     19.47 o 
  -4   2   3       12.13       13.70      1.55 o 
  -3   2   3      149.63      156.64      6.64 o 
  -2   2   3     1291.47     1372.40     41.13 o 
   1   2   3     1571.08     1629.99     45.53 o 
   2   2   3     1446.96     1460.99     30.77 o 
   3   2   3      399.41      451.14     14.69 o 
   4   2   3      121.65      121.81      6.12 o 
   5   2   3       56.92       58.83      3.05 o 
   6   2   3      184.79      180.88      8.71 o 
   7   2   3        4.91        8.86      2.87 o 
   8   2   3      129.92      143.82      8.34 o 
   9   2   3       55.19       52.68      6.00 o 
  10   2   3      115.10      115.53      8.40 o 
  11   2   3       18.86       27.73      5.49 o 
  12   2   3        4.82        5.27      4.65 o 
  13   2   3        2.55        7.80      4.61 o 
 -10   3   3       64.71       59.15      5.03 o 
  -9   3   3      336.69      346.76     13.10 o 
  -8   3   3       32.38       36.01      4.00 o 
  -7   3   3        6.05        3.50      2.06 o 
  -6   3   3       84.50       81.88      3.64 o 
  -5   3   3      541.36      546.14     12.83 o 
  -4   3   3      132.35      119.48      6.12 o 
  -3   3   3      713.13      722.41     23.23 o 
  -2   3   3      930.70      952.18     31.03 o 
  -1   3   3     2660.29     2812.72     83.14 o 
   1   3   3      328.58      354.12     13.88 o 
   2   3   3     1709.08     1830.90     55.19 o 
   3   3   3      241.18      218.17      5.68 o 
   4   3   3      194.96      174.49      4.67 o 
   5   3   3       34.15       31.15      3.80 o 
   6   3   3        6.11       10.43      2.76 o 
   7   3   3       48.97       52.28      5.44 o 
   8   3   3       26.61       22.00      4.37 o 
  -9   4   3      300.05      289.61     12.03 o 
  -8   4   3       59.65       54.14      5.15 o 
  -7   4   3      320.34      313.52     12.28 o 
  -6   4   3       18.68       20.59      3.12 o 
  -4   4   3      119.78      103.41      5.82 o 
  -3   4   3      161.43      168.30      7.70 o 
  -2   4   3      914.34     1050.21     34.23 o 
  -1   4   3      895.16      999.70     33.78 o 
   0   4   3      507.36      530.74     18.87 o 
   1   4   3      101.77      115.90      7.00 o 
   2   4   3      267.24      266.82     10.19 o 
   3   4   3      296.14      315.09     11.24 o 
   4   4   3      130.56      129.85      5.40 o 
  -8   5   3      132.98      137.78      7.68 o 
  -7   5   3       38.91       34.52      4.24 o 
  -6   5   3      308.44      295.54     12.08 o 
  -4   5   3      111.01      120.44      6.73 o 
  -3   5   3      480.78      465.27     17.70 o 
  -2   5   3       15.53       13.39      2.95 o 
  -1   5   3      276.14      286.69     12.57 o 
   0   5   3       64.77       68.50      5.85 o 
   2   5   3      211.09      231.43      9.91 o 
   3   5   3      155.91      158.21      7.33 o 
  -8   6   3       85.47       97.94      6.82 o 
  -7   6   3      192.39      175.31      9.11 o 
  -6   6   3      115.28      118.94      7.16 o 
  -5   6   3       39.10       32.32      4.15 o 
  -4   6   3      103.89       89.85      6.32 o 
  -3   6   3       79.89       63.77      5.58 o 
  -2   6   3      104.37      106.00      7.03 o 
  -1   6   3        8.22        8.95      3.27 o 
   0   6   3      157.54      141.65      9.03 o 
   1   6   3      730.98      737.91     18.83 o 
   2   6   3       34.30       31.77      3.26 o 
   3   6   3      233.06      231.23      7.99 o 
  -7   7   3       26.39       21.07      4.09 o 
  -6   7   3       88.01       80.71      6.45 o 
  -5   7   3      129.43      124.88      7.95 o 
  -4   7   3       13.78       13.94      3.53 o 
  -3   7   3      151.95      150.28      9.01 o 
  -2   7   3       16.78       15.38      3.88 o 
  -1   7   3      180.92      175.84     10.67 o 
   0   7   3       27.41       29.31      5.05 o 
   1   7   3      329.18      353.59     11.40 o 
   2   7   3      155.71      143.58     15.81 o 
   3   7   3      347.63      336.98     17.04 o 
   4   7   3      203.28      205.95     12.92 o 
   5   7   3       26.28       25.44      5.62 o 
  -6   8   3      227.52      236.15     11.83 o 
  -5   8   3       75.80       77.07      6.84 o 
  -4   8   3       12.79       18.98      4.31 o 
  -3   8   3        3.85        9.76      3.48 o 
  -2   8   3       48.90       45.42      6.24 o 
  -1   8   3       14.46       17.89      4.81 o 
   0   8   3       93.99       93.48      9.03 o 
   1   8   3       27.63       30.16      3.87 o 
   2   8   3      129.40      148.76     10.80 o 
   3   8   3        5.53       -0.69      3.46 o 
   4   8   3        1.11        0.65      3.70 o 
   5   8   3        1.31        7.61      4.68 o 
   6   8   3       16.47       22.27      6.52 o 
   7   8   3       48.33       46.44      8.56 o 
   8   8   3       35.13       28.65      7.34 o 
   9   8   3       55.39       56.35      9.40 o 
  -5   9   3       18.79       19.49      4.46 o 
  -4   9   3        0.31        1.79      3.31 o 
  -3   9   3        2.75        1.32      3.28 o 
  -2   9   3       26.10       34.11      5.06 o 
  -1   9   3      135.82      141.46     11.60 o 
   0   9   3      103.20      104.47      6.77 o 
   1   9   3       63.76       59.68      5.53 o 
   2   9   3       14.18       14.94      5.11 o 
   3   9   3       13.40       11.70      5.23 o 
   4   9   3        0.37        2.45      4.38 o 
   5   9   3        8.74       10.30      5.60 o 
   6   9   3        2.44        0.30      4.99 o 
   7   9   3        2.73        0.83      4.84 o 
  -4  10   3       62.83       69.88      8.12 o 
  -3  10   3       16.88        9.63      7.28 o 
  -2  10   3       65.37       74.89      6.57 o 
  -1  10   3      100.31      106.74      7.78 o 
   0  10   3      168.42      171.60     13.29 o 
   1  10   3       12.38        8.18      5.16 o 
   2  10   3       49.60       56.32      8.93 o 
   3  10   3       33.02       28.30      6.97 o 
   4  10   3       14.97       19.98      6.29 o 
   5  10   3        4.65        6.67      5.92 o 
  -6 -10   4       11.07        9.60      5.86 o 
  -5 -10   4        6.06        0.07      4.55 o 
  -4 -10   4       36.54       40.69      7.89 o 
  -3 -10   4       27.99       24.62      6.95 o 
  -2 -10   4        3.65        8.64      5.11 o 
  -1 -10   4       11.95       16.34      7.48 o 
   0 -10   4       36.85       35.65      6.77 o 
   1 -10   4       15.86       22.32      6.27 o 
   2 -10   4       11.72       11.89      5.39 o 
   3 -10   4      130.42      129.10     11.67 o 
   4 -10   4        6.52        7.66      5.53 o 
  -9  -9   4      130.45      121.75     13.22 o 
  -8  -9   4       40.05       51.07      8.68 o 
  -7  -9   4        4.72        0.39      4.48 o 
  -6  -9   4        6.97       13.78      5.58 o 
  -5  -9   4       30.36       33.73      6.94 o 
  -4  -9   4       62.85       50.67      7.89 o 
  -3  -9   4      171.37      157.87     11.69 o 
  -2  -9   4      185.06      208.07     13.29 o 
  -1  -9   4      146.36      144.81     15.18 o 
   0  -9   4       98.55      108.90      5.48 o 
   1  -9   4       63.94       64.55      5.92 o 
   2  -9   4      150.59      150.06     11.60 o 
   3  -9   4        6.34        1.31      4.24 o 
   4  -9   4      113.41      122.37     11.17 o 
   5  -9   4       19.76       21.89      5.96 o 
   6  -9   4       38.69       29.88      7.44 o 
   7  -9   4       87.99       75.06     10.58 o 
 -10  -8   4       16.01        8.97      5.62 o 
  -9  -8   4       13.98       21.57      6.36 o 
  -8  -8   4       31.78       34.22      7.10 o 
  -7  -8   4       21.49        8.89      4.94 o 
  -6  -8   4        1.59        5.70      4.14 o 
  -5  -8   4       90.25       99.10     10.38 o 
  -4  -8   4       75.81       66.58      8.32 o 
  -3  -8   4        1.98        3.91      3.74 o 
  -2  -8   4       54.74       59.61      4.20 o 
  -1  -8   4       69.08       78.45      4.79 o 
   0  -8   4       38.51       47.32      3.82 o 
   1  -8   4       56.48       55.60      4.03 o 
   2  -8   4        2.94        2.12      4.50 o 
   3  -8   4       15.88       15.84      4.87 o 
   4  -8   4       15.98       12.44      5.17 o 
   5  -8   4       17.89       18.29      5.61 o 
   6  -8   4        0.30       -3.90      3.95 o 
   7  -8   4        2.37       10.25      5.13 o 
   8  -8   4        0.17        1.22      4.74 o 
 -12  -7   4        0.38        6.13      5.49 o 
 -11  -7   4       72.41       60.90      9.30 o 
 -10  -7   4        3.68        2.13      4.26 o 
  -9  -7   4       22.66       11.73      5.01 o 
  -8  -7   4       23.52       22.87      5.90 o 
  -7  -7   4       32.32       29.70      5.96 o 
  -6  -7   4       96.85       98.85     10.07 o 
  -5  -7   4      167.69      135.92     10.36 o 
  -4  -7   4      563.82      551.53     23.44 o 
  -3  -7   4       42.82       34.91      4.14 o 
  -2  -7   4       54.82       64.11      4.10 o 
  -1  -7   4       30.54       34.05      3.09 o 
   0  -7   4       86.27       88.06      4.26 o 
   1  -7   4       14.09       12.22      2.22 o 
   2  -7   4      354.20      348.91     11.57 o 
   3  -7   4       52.73       56.10      4.90 o 
   4  -7   4        2.02       -2.52      2.94 o 
   5  -7   4        5.83        6.78      4.28 o 
   6  -7   4       14.73       17.62      5.45 o 
   7  -7   4       32.99       27.29      6.15 o 
   8  -7   4       23.18       23.25      6.06 o 
   9  -7   4      110.91      103.25     11.31 o 
  10  -7   4        5.64        3.32      5.29 o 
 -13  -6   4       71.97       71.43      7.00 o 
 -12  -6   4       54.61       59.47      4.95 o 
 -11  -6   4       25.30       22.28      6.13 o 
 -10  -6   4      116.15      118.11     10.38 o 
  -9  -6   4        5.91        6.46      4.16 o 
  -8  -6   4       66.76       81.11      8.78 o 
  -7  -6   4      475.99      468.87     20.79 o 
  -6  -6   4      309.52      277.51     14.41 o 
  -5  -6   4      538.66      476.42     20.22 o 
  -4  -6   4       88.39       79.95      5.35 o 
  -3  -6   4      125.78      126.34      9.16 o 
  -2  -6   4      213.27      219.68      6.54 o 
  -1  -6   4       30.08       34.08      2.85 o 
   0  -6   4      112.80      109.25      4.42 o 
   1  -6   4       42.12       52.14      3.35 o 
   2  -6   4      302.96      290.25      7.69 o 
   3  -6   4      464.10      433.84     12.89 o 
   4  -6   4       35.47       37.82      8.18 o 
   5  -6   4      382.80      364.11     11.65 o 
   6  -6   4       23.47       25.94      1.65 o 
   7  -6   4       74.30       84.94      4.29 o 
   8  -6   4        1.26       -0.33      1.76 o 
   9  -6   4       34.45       36.46      3.62 o 
  10  -6   4       27.16       33.82      3.74 o 
  11  -6   4       72.56       88.99      6.72 o 
 -13  -5   4       39.54       35.61      3.97 o 
 -12  -5   4       14.33       14.34      2.83 o 
 -11  -5   4       55.32       49.47      3.91 o 
 -10  -5   4        6.08        5.30      2.07 o 
  -9  -5   4       61.20       57.63      3.33 o 
  -8  -5   4      153.19      150.39      9.01 o 
  -7  -5   4      145.24      125.51      8.94 o 
  -6  -5   4      134.71      134.30      8.53 o 
  -5  -5   4      387.48      364.90     16.04 o 
  -4  -5   4        2.41        0.45      1.61 o 
  -3  -5   4       34.40       36.28      3.67 o 
  -2  -5   4       58.58       64.56      3.75 o 
  -1  -5   4      212.82      212.58      6.05 o 
   0  -5   4       53.56       53.15      4.76 o 
   1  -5   4        5.85        6.98      2.05 o 
   2  -5   4      422.55      412.01      9.39 o 
   3  -5   4       49.72       48.66      2.86 o 
   4  -5   4       75.10       68.19      2.91 o 
   5  -5   4       88.35       98.98      3.67 o 
   6  -5   4       66.11       61.87      3.13 o 
   7  -5   4       67.90       63.44      4.07 o 
   8  -5   4       30.46       30.55      3.43 o 
   9  -5   4       76.44       81.03      5.07 o 
  10  -5   4        2.59       -0.12      2.55 o 
  11  -5   4        2.26        2.39      3.30 o 
 -14  -4   4        4.61        2.82      1.81 o 
 -13  -4   4        4.78        3.48      1.73 o 
 -12  -4   4       31.77       31.34      2.86 o 
 -11  -4   4       50.69       56.06      2.97 o 
 -10  -4   4        8.66        3.64      1.79 o 
  -9  -4   4      318.33      304.65      6.98 o 
  -8  -4   4      268.10      262.64      5.99 o 
  -7  -4   4        5.96        7.32      0.78 o 
  -6  -4   4      105.68       95.28      6.77 o 
  -5  -4   4      108.80      109.11      5.14 o 
  -4  -4   4      102.56       99.51      6.60 o 
  -3  -4   4       64.07       64.57      3.58 o 
  -2  -4   4       52.27       67.20      4.44 o 
  -1  -4   4      809.77      758.90     15.08 o 
   0  -4   4      355.19      396.35     18.18 o 
   1  -4   4      594.40      566.76     17.32 o 
   2  -4   4      206.36      204.07      3.33 o 
   3  -4   4       49.06       60.36      1.83 o 
   4  -4   4      244.77      254.25      8.42 o 
   5  -4   4       66.64       59.15      2.83 o 
   6  -4   4       48.99       47.92      2.88 o 
   7  -4   4        8.58        9.37      1.82 o 
   8  -4   4       69.73       65.70      4.41 o 
   9  -4   4       93.67       92.10      5.29 o 
  10  -4   4        6.40        4.54      3.44 o 
  11  -4   4       17.51       16.36      4.51 o 
  12  -4   4       59.39       53.67      6.84 o 
 -14  -3   4       12.60       13.56      2.94 o 
 -13  -3   4        3.30        3.89      1.83 o 
 -12  -3   4       69.11       71.52      3.78 o 
 -11  -3   4       98.53       98.07      4.02 o 
 -10  -3   4      496.74      490.89     10.72 o 
  -9  -3   4      221.50      204.28      5.51 o 
  -8  -3   4       45.01       52.04      2.53 o 
  -7  -3   4      109.19      105.23      4.32 o 
  -6  -3   4       26.45       23.91      1.19 o 
  -5  -3   4       91.77       99.18      1.89 o 
  -4  -3   4       86.39       90.77      1.68 o 
  -3  -3   4       91.54       88.45      2.15 o 
  -2  -3   4      867.98      946.68     34.72 o 
  -1  -3   4     4775.52     5420.91     99.51 o 
   0  -3   4      365.05      438.70      7.97 o 
   1  -3   4      332.38      333.32      5.28 o 
   2  -3   4      289.46      315.79      6.67 o 
   3  -3   4      577.48      544.55     10.78 o 
   4  -3   4       80.07       73.19      2.88 o 
   5  -3   4      132.13      142.67      3.21 o 
   6  -3   4      246.17      236.18      4.81 o 
   7  -3   4      292.82      273.24      5.57 o 
   8  -3   4       52.66       46.78      2.29 o 
   9  -3   4       72.70       73.46      3.64 o 
  10  -3   4        0.33       -0.23      1.61 o 
  11  -3   4       84.00       82.48      7.16 o 
  12  -3   4       49.18       43.29      3.57 o 
 -15  -2   4       35.37       35.65      4.11 o 
 -14  -2   4        2.28        1.51      2.13 o 
 -13  -2   4       27.34       31.98      3.08 o 
 -12  -2   4       16.73       19.45      3.32 o 
 -11  -2   4       15.41       15.65      2.18 o 
 -10  -2   4      260.14      246.02      6.61 o 
  -9  -2   4       25.83       23.01      3.91 o 
  -8  -2   4       99.36      108.70      3.66 o 
  -7  -2   4       48.67       46.45      3.13 o 
  -6  -2   4       54.32       64.71      2.43 o 
  -5  -2   4       21.21       29.83      2.08 o 
  -4  -2   4      122.90      114.09      3.86 o 
  -3  -2   4       37.23       33.33      1.27 o 
  -2  -2   4       85.76       82.48      2.44 o 
   0  -2   4     2053.60     2071.22     35.99 o 
   1  -2   4      666.18      656.46     10.57 o 
   2  -2   4      339.83      370.00      6.41 o 
   3  -2   4      405.74      402.21      6.01 o 
   4  -2   4       75.68       89.15      2.10 o 
   5  -2   4       99.42      112.65      2.96 o 
   6  -2   4       94.16       98.07      3.54 o 
   7  -2   4       34.15       27.31      1.97 o 
   8  -2   4       26.65       30.30      2.05 o 
   9  -2   4       47.77       43.43      3.18 o 
  10  -2   4       18.88       12.86      2.39 o 
  11  -2   4       23.19       21.62      4.03 o 
  12  -2   4       28.68       25.61      3.32 o 
  13  -2   4       38.86       40.33      4.04 o 
 -15  -1   4        3.62       -1.63      5.03 o 
 -14  -1   4       15.10       18.70      5.01 o 
 -13  -1   4       32.77       31.01      3.09 o 
 -12  -1   4      121.96      139.67      5.12 o 
 -11  -1   4       59.27       67.80      3.55 o 
 -10  -1   4       47.21       41.79      2.86 o 
  -9  -1   4       83.01       87.44      3.48 o 
  -8  -1   4       56.67       61.62      3.32 o 
  -7  -1   4      114.43      119.82      3.64 o 
  -6  -1   4     2543.12     2594.46     43.78 o 
  -5  -1   4      826.18      837.67     13.27 o 
  -4  -1   4      264.73      266.15      5.55 o 
  -3  -1   4      105.89      103.21      2.79 o 
  -2  -1   4      279.62      278.26      4.81 o 
  -1  -1   4     1186.68     1222.51     18.32 o 
   0  -1   4      706.82      748.03     16.18 o 
   1  -1   4      285.19      283.22      5.48 o 
   2  -1   4      593.27      610.26     29.94 o 
   3  -1   4     1386.28     1327.44     23.43 o 
   4  -1   4     1568.98     1607.23     27.90 o 
   5  -1   4       35.39       28.60      1.85 o 
   6  -1   4       24.15       25.18      1.92 o 
   7  -1   4      423.89      437.85      9.31 o 
   8  -1   4       32.25       34.82      6.82 o 
   9  -1   4      138.27      145.61      5.97 o 
  10  -1   4      248.93      266.84     11.40 o 
  11  -1   4        0.85       -0.48      2.20 o 
  12  -1   4        8.78        9.86      2.98 o 
  13  -1   4        3.24        4.15      2.78 o 
 -15   0   4      121.82      138.13     10.21 o 
 -14   0   4        9.33        3.29      4.33 o 
 -13   0   4      132.00      156.63     14.43 o 
 -12   0   4      217.47      226.30      6.78 o 
 -11   0   4       41.65       33.63      2.89 o 
 -10   0   4        3.76        6.19      1.59 o 
  -9   0   4      121.33      123.79      4.08 o 
  -8   0   4      325.50      316.99      7.22 o 
  -7   0   4      450.48      444.47      9.11 o 
  -6   0   4     2122.38     2292.14     39.21 o 
  -5   0   4     4086.42     4427.87     73.83 o 
  -4   0   4      301.81      335.75      5.79 o 
  -3   0   4      455.51      441.11      8.17 o 
  -2   0   4     1801.99     1793.92     26.31 o 
  -1   0   4        5.54        9.46      1.73 o 
   0   0   4     1923.49     1875.30     27.43 o 
   1   0   4        7.80        8.57      1.03 o 
   2   0   4      266.27      325.91      5.42 o 
   3   0   4     4710.29     5523.27     80.08 o 
   4   0   4     1586.59     1684.17     29.03 o 
   5   0   4      152.62      168.35      4.26 o 
   6   0   4      152.55      166.41      4.43 o 
   7   0   4      232.28      228.46      7.30 o 
   8   0   4       10.53        8.50      2.13 o 
   9   0   4       48.78       48.94      6.83 o 
  10   0   4      333.84      335.08     14.66 o 
  11   0   4      245.90      245.31     12.54 o 
  12   0   4        1.56        0.63      3.41 o 
  13   0   4        1.37        4.10      3.98 o 
 -15   1   4        3.34        7.97      4.93 o 
 -14   1   4       15.77       18.06      5.39 o 
 -13   1   4       33.66       36.32      5.96 o 
 -12   1   4      118.80      122.62      6.16 o 
 -11   1   4       59.58       55.61      4.02 o 
 -10   1   4       47.41       44.86      2.89 o 
  -9   1   4       82.04       87.63      6.85 o 
  -8   1   4       55.06       54.20      2.67 o 
  -7   1   4      117.97      117.37      3.65 o 
  -6   1   4     2522.20     2543.18     43.73 o 
  -5   1   4      827.34      849.68     15.23 o 
  -4   1   4      263.20      262.66      4.65 o 
  -3   1   4      114.77      116.07      2.50 o 
  -2   1   4      272.39      277.30      6.47 o 
  -1   1   4     1186.70     1240.06     25.96 o 
   0   1   4      718.97      757.13     16.38 o 
   1   1   4      280.37      278.82      6.97 o 
   2   1   4      569.62      624.61     17.48 o 
   3   1   4     1394.52     1376.49     23.57 o 
   4   1   4     1562.25     1616.91     33.83 o 
   5   1   4       36.13       33.94      2.63 o 
   6   1   4       24.81       23.31      2.41 o 
   7   1   4      422.88      424.85     11.53 o 
   8   1   4       33.17       34.45      4.60 o 
   9   1   4      133.51      132.80      8.51 o 
  10   1   4      248.33      261.40     12.92 o 
  11   1   4        1.22       -2.93      2.93 o 
  12   1   4        9.56       12.05      4.67 o 
  13   1   4        3.03        0.36      4.15 o 
 -12   2   4       16.70       20.64      4.92 o 
 -11   2   4       15.52       19.09      2.81 o 
 -10   2   4      256.46      250.41      8.27 o 
  -9   2   4       23.32       22.37      2.65 o 
  -8   2   4       97.65      106.78      3.73 o 
  -7   2   4       47.56       51.90      2.69 o 
  -6   2   4       55.78       64.59      4.28 o 
  -5   2   4       21.13       29.95      1.71 o 
  -4   2   4      122.28      125.43      4.35 o 
  -3   2   4       39.89       36.44      2.21 o 
  -2   2   4       89.32       57.32      3.92 o 
   0   2   4     2031.49     2161.63     60.16 o 
   1   2   4      678.82      689.08     20.63 o 
   2   2   4      334.08      351.47     28.82 o 
   3   2   4      405.57      408.28     14.12 o 
   4   2   4       76.67       88.17      3.53 o 
   5   2   4      101.80      112.44      5.32 o 
   6   2   4       91.20       94.91      6.26 o 
   7   2   4       34.19       31.67      4.39 o 
   8   2   4       27.16       34.25      4.87 o 
   9   2   4       48.35       56.77      6.42 o 
  10   2   4       18.80       23.56      4.92 o 
  11   2   4       23.39       17.14      4.85 o 
  12   2   4       28.72       25.40      5.68 o 
  13   2   4       38.02       43.58      7.19 o 
 -10   3   4      489.95      512.13     18.66 o 
  -9   3   4      222.98      204.95      9.50 o 
  -8   3   4       44.35       39.31      4.46 o 
  -7   3   4      110.25      122.73      6.81 o 
  -6   3   4       27.27       26.53      1.84 o 
  -5   3   4       87.45       88.44      5.43 o 
  -4   3   4       85.28       89.51      5.23 o 
  -3   3   4       86.94       81.91      4.86 o 
  -2   3   4      880.28      959.82     30.68 o 
   0   3   4      357.69      420.59     15.94 o 
   1   3   4      338.22      330.03     12.67 o 
   2   3   4      278.55      294.14      7.81 o 
   3   3   4      564.34      527.91     18.01 o 
   4   3   4       74.94       64.06      4.74 o 
   5   3   4      135.93      143.08      7.49 o 
   6   3   4      244.18      227.39     10.62 o 
   7   3   4      291.30      266.65     12.19 o 
   8   3   4       54.82       60.17      6.33 o 
 -10   4   4        8.41        6.98      3.18 o 
  -9   4   4      314.95      309.37     12.92 o 
  -8   4   4      279.05      263.33     11.50 o 
  -7   4   4        5.37        3.49      2.56 o 
  -6   4   4      105.98       92.15      5.86 o 
  -5   4   4      109.53      107.98      6.21 o 
  -4   4   4      103.42      100.60      5.83 o 
  -3   4   4       66.18       63.29      4.72 o 
  -2   4   4       57.09       72.80      5.05 o 
  -1   4   4      821.05      779.10     26.34 o 
   1   4   4      594.82      583.65     21.08 o 
   2   4   4      210.05      207.64     13.04 o 
   3   4   4       48.98       53.42      4.16 o 
  -9   5   4       61.87       65.86      6.04 o 
  -8   5   4      154.65      155.97      8.25 o 
  -7   5   4      143.30      135.63      7.59 o 
  -6   5   4      129.94      118.88      7.11 o 
  -5   5   4      396.49      368.81     14.54 o 
  -4   5   4        3.40        1.87      2.18 o 
  -3   5   4       37.58       35.70      4.23 o 
  -2   5   4       60.77       63.02      5.09 o 
  -1   5   4      212.56      229.48     10.70 o 
   1   5   4        6.15       -0.15      1.54 o 
   2   5   4      433.82      422.25     11.58 o 
   3   5   4       48.01       43.31      5.72 o 
   4   5   4       70.53       71.99      7.31 o 
  -8   6   4       67.84       62.72      6.11 o 
  -7   6   4      476.04      457.00     17.82 o 
  -6   6   4      304.82      282.04     12.54 o 
  -5   6   4      539.74      461.54     18.05 o 
  -4   6   4       89.63       81.67      6.19 o 
  -3   6   4      127.26      118.71      7.64 o 
  -2   6   4      210.09      203.32     10.81 o 
  -1   6   4       32.45       34.49      4.88 o 
   0   6   4      114.34      111.41      8.00 o 
   1   6   4       40.73       52.81      6.94 o 
   2   6   4      304.86      305.73      9.48 o 
   3   6   4      464.86      428.58     19.15 o 
   4   6   4       34.39       35.14      5.82 o 
   5   6   4      379.89      377.12     17.82 o 
  -8   7   4       23.96       19.08      4.19 o 
  -7   7   4       31.43       41.29      5.23 o 
  -6   7   4       94.21      101.25      7.20 o 
  -5   7   4      163.70      165.60      9.20 o 
  -4   7   4      572.51      559.04     21.69 o 
  -3   7   4       45.15       39.90      5.35 o 
  -2   7   4       56.01       61.55      6.72 o 
  -1   7   4       30.50       34.21      5.32 o 
   0   7   4       85.63       76.06      7.07 o 
   1   7   4       14.77       18.24      5.69 o 
   2   7   4      359.38      361.08     17.03 o 
   3   7   4       51.02       56.60      7.39 o 
   4   7   4        1.75       -3.01      3.22 o 
   5   7   4        5.37        0.63      3.76 o 
   6   7   4       15.09       15.76      5.31 o 
   7   7   4       32.67       30.58      6.68 o 
   8   7   4       22.49       23.99      6.47 o 
   9   7   4      111.86      122.60     12.28 o 
  10   7   4        5.18        9.29      5.75 o 
  -7   8   4       20.44       24.40      4.55 o 
  -6   8   4        1.75       -0.33      2.57 o 
  -5   8   4       89.86      106.28      7.85 o 
  -4   8   4       75.49       68.27      7.06 o 
  -3   8   4        1.66        6.80      3.53 o 
  -2   8   4       55.20       50.37      6.69 o 
  -1   8   4       66.15       59.85      7.51 o 
   0   8   4       38.85       42.24      4.51 o 
   1   8   4       54.75       50.60      4.81 o 
   2   8   4        2.97        1.74      3.35 o 
   3   8   4       15.91       16.62      5.15 o 
   4   8   4       16.16       18.27      5.27 o 
   5   8   4       17.03        6.59      4.59 o 
   6   8   4        0.20        2.46      4.73 o 
   7   8   4        2.63       -3.77      4.11 o 
   8   8   4        0.25        4.91      5.24 o 
  -6   9   4        6.30        6.33      3.54 o 
  -5   9   4       30.33       43.22      6.20 o 
  -4   9   4       61.64       52.58      6.92 o 
  -3   9   4      173.07      157.41     10.57 o 
  -2   9   4      183.98      186.49     11.96 o 
  -1   9   4      146.32      157.62      7.85 o 
   0   9   4       99.64      108.88      6.68 o 
   1   9   4       62.39       76.56      9.26 o 
   2   9   4      147.74      125.90     10.86 o 
   3   9   4        6.97        6.02      4.66 o 
   4   9   4      114.42      120.72     11.09 o 
   5   9   4       19.23       16.31      6.20 o 
   6   9   4       39.02       44.22      8.40 o 
   7   9   4       88.10       77.09     10.74 o 
  -5  10   4        6.08       10.65      4.27 o 
  -4  10   4       36.38       33.39      6.04 o 
  -3  10   4       28.44       31.73      4.63 o 
  -2  10   4        3.75        7.79      3.29 o 
  -1  10   4       11.92       11.43      3.66 o 
   0  10   4       36.12       38.37      7.20 o 
   1  10   4       16.13       24.16      6.37 o 
   2  10   4       11.97        6.76      5.43 o 
   3  10   4      130.28      122.15     12.69 o 
   4  10   4        6.64        4.61      5.31 o 
  -6 -10   5       27.21       34.58      8.41 o 
  -5 -10   5        9.66       10.32      5.58 o 
  -4 -10   5       42.72       58.24      9.24 o 
  -3 -10   5        9.05        7.96      5.28 o 
  -2 -10   5      120.78      133.51     11.43 o 
   0 -10   5       33.04       29.25      6.44 o 
   1 -10   5       92.04      117.39     10.71 o 
   2 -10   5        9.40        7.88      5.21 o 
   3 -10   5        6.31       -1.33      4.48 o 
   4 -10   5       44.56       43.91      8.12 o 
  -9  -9   5       77.46       70.58     10.49 o 
  -8  -9   5        0.45       -0.03      4.65 o 
  -7  -9   5       24.84       37.52      7.29 o 
  -6  -9   5       12.54       19.33      6.12 o 
  -5  -9   5       44.25       61.01      8.90 o 
  -4  -9   5       26.15       17.21      5.72 o 
  -3  -9   5       41.81       51.46      8.00 o 
  -2  -9   5       36.91       40.78      6.91 o 
  -1  -9   5       17.03       18.97      3.14 o 
   0  -9   5       92.24       89.18      6.80 o 
   1  -9   5       15.50       11.99      3.49 o 
   2  -9   5      142.49      158.51     11.59 o 
   3  -9   5       38.33       28.39      6.69 o 
   4  -9   5       35.15       35.00      7.06 o 
   5  -9   5       40.43       27.85      6.95 o 
   6  -9   5       13.77       17.35      6.11 o 
 -10  -8   5        2.64        1.01      4.64 o 
  -9  -8   5        1.89        8.56      5.01 o 
  -8  -8   5       74.90       74.97      9.76 o 
  -7  -8   5        8.25       15.57      5.41 o 
  -6  -8   5        3.96        1.31      3.98 o 
  -5  -8   5      102.57       99.03     10.24 o 
  -4  -8   5       53.69       60.03      7.70 o 
  -3  -8   5       15.10       14.58      3.48 o 
  -2  -8   5      114.04      119.89      6.73 o 
  -1  -8   5      108.27      114.53      5.31 o 
   0  -8   5       11.95       10.58      2.35 o 
   1  -8   5       19.70       18.67      3.47 o 
   2  -8   5       28.43       40.71      4.47 o 
   3  -8   5       32.56       46.74      7.23 o 
   4  -8   5       55.82       48.80      7.56 o 
   5  -8   5       18.76       13.14      5.29 o 
   6  -8   5       31.64       30.84      6.79 o 
   7  -8   5       18.69       15.91      6.25 o 
   8  -8   5       20.08       15.87      6.62 o 
 -12  -7   5        4.65        4.11      5.28 o 
 -11  -7   5        2.28        3.04      5.00 o 
 -10  -7   5       25.28       27.03      6.53 o 
  -9  -7   5       30.84       19.20      5.47 o 
  -8  -7   5       68.97       74.02      8.97 o 
  -7  -7   5        5.30        5.05      3.76 o 
  -6  -7   5       96.59       92.66      9.48 o 
  -5  -7   5      151.15      119.33      9.52 o 
  -4  -7   5       65.20       55.49      5.10 o 
  -3  -7   5       22.06       19.14      3.36 o 
  -2  -7   5       17.90       20.66      2.61 o 
  -1  -7   5       24.05       18.02      2.52 o 
   0  -7   5       23.60       25.83      2.80 o 
   1  -7   5      103.12       97.34      4.53 o 
   2  -7   5       98.04       98.83      5.74 o 
   3  -7   5      181.52      170.80      8.21 o 
   4  -7   5      192.18      182.03      8.04 o 
   5  -7   5       13.21       20.58      5.42 o 
   6  -7   5       37.14       38.50      6.81 o 
   7  -7   5       17.50       14.11      5.16 o 
   8  -7   5        8.34        6.94      5.01 o 
   9  -7   5        4.99        2.39      4.96 o 
 -13  -6   5       30.55       33.02      7.82 o 
 -12  -6   5       45.31       37.49      7.28 o 
 -11  -6   5       26.46       26.62      6.34 o 
 -10  -6   5        1.83        2.19      4.06 o 
  -9  -6   5       30.27       26.12      5.73 o 
  -8  -6   5       33.76       33.37      6.04 o 
  -7  -6   5       51.15       36.35      6.06 o 
  -6  -6   5      127.70      104.61      8.37 o 
  -5  -6   5      335.93      338.63     11.26 o 
  -4  -6   5       69.40       72.86      5.10 o 
  -3  -6   5      196.28      194.22     14.34 o 
  -2  -6   5      201.39      182.97      5.91 o 
  -1  -6   5       92.58       98.24      4.29 o 
   0  -6   5       34.29       41.85      3.05 o 
   1  -6   5       62.83       61.49      3.53 o 
   2  -6   5       56.43       48.05      4.28 o 
   3  -6   5      468.87      463.30     13.81 o 
   4  -6   5       24.20       25.23      3.44 o 
   5  -6   5       46.47       42.19      2.68 o 
   6  -6   5       72.09       77.44      4.02 o 
   7  -6   5       27.13       24.08      7.74 o 
   8  -6   5       68.61       58.11      4.13 o 
   9  -6   5       28.61       29.11      4.93 o 
  10  -6   5      164.30      170.77      9.21 o 
 -14  -5   5        8.92       17.10      6.73 o 
 -13  -5   5       68.55       67.99      4.79 o 
 -12  -5   5       21.06       20.87      3.29 o 
 -11  -5   5        5.25        3.15      2.35 o 
 -10  -5   5       22.22       17.51      3.84 o 
  -9  -5   5       46.77       43.23      4.72 o 
  -8  -5   5       71.11       62.75      7.44 o 
  -7  -5   5       91.19       88.26      7.44 o 
  -6  -5   5      299.15      276.77     13.59 o 
  -5  -5   5      482.95      459.40     18.75 o 
  -4  -5   5      144.45      131.71      8.25 o 
  -3  -5   5       91.29       98.99      4.99 o 
  -2  -5   5      158.26      151.59     13.61 o 
   0  -5   5       44.04       42.14      3.57 o 
   1  -5   5      192.64      178.10      9.67 o 
   2  -5   5      138.73      150.79      3.55 o 
   3  -5   5      565.29      554.48     11.72 o 
   4  -5   5        9.40        7.28      1.62 o 
   5  -5   5      231.83      237.43      6.56 o 
   6  -5   5       81.08       80.41      3.67 o 
   7  -5   5       15.49       14.18      2.54 o 
   8  -5   5        6.58        5.68      2.22 o 
   9  -5   5       66.48       69.17      6.78 o 
  10  -5   5       28.46       32.31      5.02 o 
  11  -5   5       40.34       42.93      5.70 o 
 -14  -4   5       22.48       19.63      2.42 o 
 -13  -4   5        6.94        6.12      1.86 o 
 -12  -4   5       82.03       87.24      6.02 o 
 -11  -4   5       36.60       35.74      3.51 o 
 -10  -4   5      121.77      124.16      4.63 o 
  -9  -4   5      568.60      568.90     11.50 o 
  -8  -4   5      126.16      121.31      3.62 o 
  -7  -4   5      155.78      146.64      3.78 o 
  -6  -4   5       83.01       78.90      1.73 o 
  -5  -4   5      549.20      552.60      9.09 o 
  -4  -4   5       20.07       24.39      6.08 o 
  -3  -4   5      271.85      252.85     18.49 o 
  -2  -4   5       93.15       91.30     12.20 o 
  -1  -4   5      556.86      588.26     12.31 o 
   0  -4   5     1487.56     1626.19     22.07 o 
   1  -4   5       94.05       99.81      2.61 o 
   2  -4   5      209.14      214.50      3.97 o 
   3  -4   5       37.38       32.88      3.13 o 
   4  -4   5      365.66      338.85     10.13 o 
   5  -4   5       70.22       73.45      3.34 o 
   6  -4   5       25.06       24.30      2.34 o 
   7  -4   5      161.36      157.95      5.17 o 
   8  -4   5       47.49       40.51      3.86 o 
   9  -4   5       36.01       30.65      4.87 o 
  10  -4   5       36.94       36.82      5.48 o 
  11  -4   5        0.24       -2.18      3.20 o 
  12  -4   5       34.35       36.85      6.22 o 
 -15  -3   5       37.90       43.19      3.76 o 
 -14  -3   5       15.21       16.86      2.64 o 
 -13  -3   5        6.72        4.41      1.89 o 
 -12  -3   5       18.58       22.52      2.48 o 
 -11  -3   5        4.60        1.91      1.51 o 
 -10  -3   5      106.37       89.23      3.73 o 
  -9  -3   5       95.15       95.06      4.29 o 
  -8  -3   5      544.64      508.15     10.38 o 
  -7  -3   5      340.34      238.54     12.40 o 
  -6  -3   5      159.25      166.02      4.22 o 
  -5  -3   5      196.76      195.69      3.18 o 
  -4  -3   5       21.97       19.49      0.82 o 
  -3  -3   5       81.62       83.22      2.24 o 
  -2  -3   5      590.83      659.22     16.53 o 
  -1  -3   5      143.78      172.89      5.44 o 
   0  -3   5      100.83      101.18      2.84 o 
   1  -3   5     1540.03     1561.06     28.00 o 
   2  -3   5      268.43      285.82      6.89 o 
   3  -3   5      351.32      373.83      8.17 o 
   4  -3   5      253.14      276.61      6.58 o 
   5  -3   5      157.98      156.33      3.46 o 
   6  -3   5      271.12      263.35      5.36 o 
   7  -3   5       21.12       23.74      1.68 o 
   8  -3   5       79.25       78.47      2.87 o 
   9  -3   5       44.58       47.16      7.54 o 
  10  -3   5       85.62       91.19      4.29 o 
  11  -3   5       25.30       21.05      2.65 o 
  12  -3   5        9.85        4.07      2.08 o 
 -15  -2   5       23.84       25.71      3.77 o 
 -14  -2   5       21.18       21.17      2.90 o 
 -13  -2   5       32.76       27.41      2.89 o 
 -12  -2   5        7.00        7.13      1.93 o 
 -11  -2   5        6.49        3.06      1.62 o 
 -10  -2   5      381.81      371.07      8.69 o 
  -9  -2   5      544.65      493.42     10.64 o 
  -8  -2   5       47.66       40.34      2.50 o 
  -7  -2   5      144.19      153.05      4.23 o 
  -6  -2   5      181.85      179.34      4.01 o 
  -5  -2   5      333.12      331.17      6.97 o 
  -4  -2   5      282.50      276.30      5.63 o 
  -3  -2   5     1623.77     1694.23     24.08 o 
  -2  -2   5      675.56      712.13     10.75 o 
  -1  -2   5     1337.72     1447.68     24.98 o 
   0  -2   5      792.99      863.71     10.74 o 
   1  -2   5      208.78      225.36      3.35 o 
   2  -2   5      184.47      179.54      3.14 o 
   3  -2   5      374.75      389.18      5.91 o 
   4  -2   5       37.61       35.71      2.45 o 
   5  -2   5      195.17      199.87      5.24 o 
   6  -2   5       84.61       87.83      2.81 o 
   7  -2   5       88.27       75.91      2.78 o 
   8  -2   5       15.90       17.39      2.18 o 
   9  -2   5        6.64        6.25      1.64 o 
  10  -2   5       16.60       14.97      2.96 o 
  11  -2   5       14.88       20.86      3.03 o 
  12  -2   5       78.48       84.52      5.12 o 
 -15  -1   5       24.55       22.09      9.53 o 
 -14  -1   5      102.01      113.30      5.22 o 
 -13  -1   5        3.70        3.64      1.97 o 
 -12  -1   5       27.88       29.21      2.81 o 
 -11  -1   5       18.82       18.70      2.88 o 
 -10  -1   5      149.90      151.38      4.85 o 
  -9  -1   5       87.11       89.59      3.52 o 
  -8  -1   5       98.97       99.14      3.47 o 
  -7  -1   5      425.84      425.27      8.87 o 
  -6  -1   5      527.56      540.26      9.11 o 
  -5  -1   5     2001.98     2058.93     30.84 o 
  -4  -1   5      322.63      349.12      7.10 o 
  -3  -1   5      799.18      815.36     14.55 o 
  -2  -1   5      868.27      875.07     13.50 o 
  -1  -1   5     1218.09     1147.35     45.23 o 
   0  -1   5      710.46      705.08     15.72 o 
   1  -1   5      110.06      107.86      6.24 o 
   2  -1   5      695.24      725.41     11.49 o 
   3  -1   5     1253.11     1425.77     24.53 o 
   4  -1   5      514.62      585.78     11.30 o 
   5  -1   5       13.88       16.57      1.55 o 
   6  -1   5       23.40       33.12      3.55 o 
   7  -1   5       31.20       27.93      2.78 o 
   8  -1   5       50.87       44.49      3.64 o 
   9  -1   5       39.19       38.59      3.60 o 
  10  -1   5       14.71       18.38      2.95 o 
  11  -1   5      115.07      114.64      8.08 o 
  12  -1   5       44.92       41.54      8.91 o 
  13  -1   5       13.19        9.26      4.05 o 
 -15   0   5        0.01       -2.54      3.95 o 
 -14   0   5       52.76       61.08      5.22 o 
 -13   0   5        0.26       -1.70      1.70 o 
 -12   0   5       40.42       37.67      3.12 o 
 -11   0   5       59.42       75.48      3.62 o 
 -10   0   5        4.76        8.09      1.67 o 
  -9   0   5        2.10        1.30      1.18 o 
  -8   0   5      385.68      373.79      8.23 o 
  -7   0   5       13.98       14.66      1.88 o 
  -6   0   5       26.35       19.13      1.55 o 
  -5   0   5      742.03      792.43     12.57 o 
  -4   0   5     6419.85     6516.59    107.53 o 
  -3   0   5      427.66      507.00      9.37 o 
  -2   0   5        9.07        5.04      0.89 o 
  -1   0   5        2.76        3.26      0.79 o 
   0   0   5       32.97       32.74      1.31 o 
   1   0   5      257.11      276.38      5.54 o 
   2   0   5      178.04      179.29      5.44 o 
   3   0   5       91.82       98.19      2.32 o 
   4   0   5      278.52      326.28      5.80 o 
   5   0   5      249.83      271.86      5.18 o 
   6   0   5      112.77      116.19      5.12 o 
   7   0   5        0.36        3.51      2.28 o 
   8   0   5        3.48        5.18      2.22 o 
   9   0   5       49.16       45.06      3.97 o 
  10   0   5       60.58       60.55      6.53 o 
  11   0   5      250.23      255.16     13.07 o 
  12   0   5        5.93       -2.01      3.52 o 
  13   0   5       19.48       18.08      5.05 o 
 -15   1   5       24.36       21.90      6.09 o 
 -14   1   5      101.47      102.45      9.81 o 
 -13   1   5        3.52        0.68      2.31 o 
 -12   1   5       29.19       31.86      3.61 o 
 -11   1   5       18.42       17.80      3.47 o 
 -10   1   5      150.34      141.44      4.75 o 
  -9   1   5       82.33       89.26      3.51 o 
  -8   1   5      105.39      109.88      3.67 o 
  -7   1   5      418.44      417.56      8.79 o 
  -6   1   5      517.95      527.16     14.77 o 
  -5   1   5     2006.98     2076.12     30.67 o 
  -4   1   5      326.42      360.89      6.08 o 
  -3   1   5      799.24      826.32     14.38 o 
  -2   1   5      858.22      890.96     15.33 o 
  -1   1   5     1212.12     1157.90     56.25 o 
   0   1   5      721.62      731.86     12.89 o 
   1   1   5      120.75      130.26      3.11 o 
   2   1   5      689.32      731.06     13.27 o 
   3   1   5     1261.11     1397.21     31.12 o 
   4   1   5      513.17      603.08     13.96 o 
   5   1   5       13.84       12.28      1.93 o 
   6   1   5       22.65       33.32      2.89 o 
   7   1   5       34.33       38.98      4.73 o 
   8   1   5       51.17       48.44      5.61 o 
   9   1   5       39.87       37.46      5.24 o 
  10   1   5       15.96        9.61      3.84 o 
  11   1   5      114.54      124.31      8.98 o 
  12   1   5       44.91       63.24      7.49 o 
  13   1   5       13.44       12.78      5.14 o 
 -12   2   5        7.97        4.96      3.20 o 
 -11   2   5        7.59        6.51      2.28 o 
 -10   2   5      386.00      366.90     10.76 o 
  -9   2   5      537.43      518.50     13.40 o 
  -8   2   5       50.13       49.05      3.69 o 
  -7   2   5      144.38      148.82      4.30 o 
  -6   2   5      180.53      180.34      4.59 o 
  -5   2   5      330.95      340.81      7.02 o 
  -4   2   5      266.56      263.04      5.72 o 
  -3   2   5     1656.69     1710.04     29.23 o 
  -2   2   5      655.49      689.75     21.56 o 
  -1   2   5     1363.06     1518.39     31.49 o 
   0   2   5      791.08      874.20     19.20 o 
   1   2   5      208.68      222.22      6.29 o 
   2   2   5      183.23      185.89      5.60 o 
   3   2   5      372.06      369.99     12.27 o 
   4   2   5       37.53       34.03      2.30 o 
   5   2   5      195.80      193.11      9.15 o 
   6   2   5       89.45       99.42      6.46 o 
   7   2   5       87.30       74.08      6.08 o 
   8   2   5       15.96       12.16      3.65 o 
   9   2   5        6.67        4.17      3.43 o 
  10   2   5       16.96       23.28      4.96 o 
  11   2   5       14.75       19.26      5.12 o 
  12   2   5       78.26       83.49      8.87 o 
 -11   3   5        4.46        3.67      3.01 o 
 -10   3   5      105.86       94.09      6.42 o 
  -9   3   5       96.83      103.67      6.62 o 
  -8   3   5      530.75      492.89     18.45 o 
  -7   3   5      354.56      344.19     12.36 o 
  -6   3   5      152.11      163.85      5.54 o 
  -5   3   5      199.34      196.14      5.81 o 
  -4   3   5       22.01       17.93      1.74 o 
  -3   3   5       81.14       79.96      4.83 o 
  -1   3   5      153.30      178.52      7.94 o 
   0   3   5      108.51      112.34      3.99 o 
   1   3   5     1533.52     1544.94     46.46 o 
   2   3   5      272.97      283.93      8.05 o 
   3   3   5      358.96      382.57     10.22 o 
   4   3   5      252.84      270.89     15.65 o 
   5   3   5      156.23      156.05      8.23 o 
   6   3   5      277.56      262.13     11.86 o 
   7   3   5       22.69       15.44      3.99 o 
   8   3   5       77.33       77.35      7.32 o 
 -10   4   5      117.26      114.33      7.44 o 
  -9   4   5      560.93      573.34     20.99 o 
  -8   4   5      129.53      122.62      7.58 o 
  -7   4   5      155.58      148.14      8.06 o 
  -6   4   5       80.83       74.80      5.56 o 
  -5   4   5      553.31      544.96     19.73 o 
  -4   4   5       17.90       17.78      3.12 o 
  -3   4   5      272.98      280.19     11.21 o 
  -2   4   5       87.12       83.46      5.44 o 
   0   4   5     1480.48     1623.46     52.24 o 
   1   4   5       93.77       91.38      5.02 o 
   2   4   5      210.46      209.31      6.49 o 
   3   4   5       36.69       31.81      4.68 o 
   4   4   5      367.89      346.67     15.10 o 
   5   4   5       68.53       75.36      6.53 o 
 -10   5   5       21.90       18.61      4.19 o 
  -9   5   5       49.26       56.44      5.74 o 
  -8   5   5       75.13       78.63      6.08 o 
  -7   5   5       88.21       95.03      6.61 o 
  -6   5   5      303.74      278.04     12.15 o 
  -5   5   5      471.66      450.76     17.43 o 
  -4   5   5      146.44      132.34      7.61 o 
  -3   5   5       91.02       82.52      6.14 o 
  -2   5   5      162.48      162.71      8.46 o 
   1   5   5      197.23      196.55     10.18 o 
   2   5   5      133.15      148.56      5.71 o 
   3   5   5      570.37      558.88     22.13 o 
   4   5   5        9.70       15.52      4.06 o 
   5   5   5      233.47      231.86     12.60 o 
   6   5   5       79.73       75.92      7.96 o 
   7   5   5       16.05       13.76      4.67 o 
  -9   6   5       32.00       32.63      4.81 o 
  -8   6   5       32.49       24.47      4.33 o 
  -7   6   5       51.06       45.80      5.29 o 
  -6   6   5      128.96      115.17      7.40 o 
  -5   6   5      329.31      315.90     14.02 o 
  -4   6   5       68.29       79.68      6.23 o 
  -3   6   5      193.60      179.87      9.73 o 
  -2   6   5      208.82      181.70      9.83 o 
  -1   6   5       90.55       91.38      7.16 o 
   0   6   5       35.05       27.48      4.69 o 
   1   6   5       62.86       54.78      6.28 o 
   2   6   5       54.79       52.94      6.47 o 
   3   6   5      473.47      489.85     20.55 o 
   4   6   5       23.81       24.52      5.07 o 
   5   6   5       43.56       25.46      5.52 o 
   6   6   5       72.62       66.32      8.15 o 
   7   6   5       26.37       27.38      5.99 o 
   8   6   5       68.83       59.32      8.10 o 
   9   6   5       28.72       31.90      6.61 o 
  -8   7   5       70.18       67.81      6.70 o 
  -7   7   5        5.51       15.05      3.75 o 
  -6   7   5       94.99       84.46      6.88 o 
  -5   7   5      147.12      123.80      8.12 o 
  -4   7   5       65.27       40.57      5.40 o 
  -3   7   5       22.06       21.75      4.27 o 
  -2   7   5       18.16       24.20      4.58 o 
  -1   7   5       22.50       20.40      4.61 o 
   0   7   5       24.40       23.76      4.72 o 
   1   7   5      101.61      108.98      5.65 o 
   2   7   5      101.81       98.65      8.51 o 
   3   7   5      181.63      186.22     11.62 o 
   4   7   5      191.17      184.85     12.08 o 
   5   7   5       13.53       21.25      5.63 o 
   6   7   5       36.86       27.00      6.23 o 
   7   7   5       18.24       24.69      6.22 o 
   8   7   5        7.63        0.96      4.44 o 
   9   7   5        5.10        6.31      5.09 o 
  -7   8   5        8.25       12.47      3.76 o 
  -6   8   5        3.72        7.66      3.45 o 
  -5   8   5      100.21      105.29      7.98 o 
  -4   8   5       52.92       50.76      6.44 o 
  -3   8   5       16.45       15.98      4.29 o 
  -2   8   5      117.62       92.29      7.94 o 
  -1   8   5      109.74      121.83      9.32 o 
   0   8   5       11.74       10.19      3.77 o 
   1   8   5       19.82       24.95      5.43 o 
   2   8   5       27.48       31.32      6.24 o 
   3   8   5       31.00       29.08      6.40 o 
   4   8   5       56.10       42.56      7.60 o 
   5   8   5       19.90       27.92      6.42 o 
   6   8   5       31.77       36.30      7.37 o 
   7   8   5       18.98       23.05      6.75 o 
   8   8   5       20.12       14.62      6.33 o 
  -7   9   5       24.74       32.04      5.54 o 
  -6   9   5       12.76       20.72      4.62 o 
  -5   9   5       45.40       61.55      7.39 o 
  -4   9   5       25.85       22.47      5.08 o 
  -3   9   5       41.82       33.48      5.99 o 
  -2   9   5       36.15       45.78      6.72 o 
  -1   9   5       17.97       21.52      4.03 o 
   0   9   5       92.59      105.44     10.45 o 
   1   9   5       15.11       18.02      5.50 o 
   2   9   5      141.74      151.16     11.50 o 
   3   9   5       38.73       41.53      7.49 o 
   4   9   5       35.51       36.56      7.43 o 
   5   9   5       40.43       49.11      8.38 o 
   6   9   5       13.85        7.34      5.88 o 
  -6  10   5       27.61       42.57      6.51 o 
  -5  10   5        9.56        0.77      3.80 o 
  -4  10   5       44.13       45.27      6.91 o 
  -3  10   5        8.47       11.46      4.67 o 
  -2  10   5      121.60      115.80      7.72 o 
  -1  10   5       94.56       95.27     10.17 o 
   0  10   5       32.88       43.71      7.59 o 
   1  10   5       92.29      104.86     11.37 o 
   2  10   5        9.10        7.15      5.20 o 
   3  10   5        6.68        7.52      4.89 o 
   4  10   5       43.42       39.19      8.20 o 
  -6 -10   6      182.70      209.64     15.42 o 
  -5 -10   6       49.47       62.43      9.66 o 
  -4 -10   6       19.12       22.82      6.48 o 
  -3 -10   6       23.85       22.36      6.25 o 
  -1 -10   6       16.07       14.84      5.67 o 
   0 -10   6        1.52        5.15      3.29 o 
   1 -10   6       57.07       71.60      9.51 o 
   2 -10   6       16.03       18.76      6.13 o 
   3 -10   6       23.66       24.10      6.53 o 
  -9  -9   6       46.00       58.35      9.76 o 
  -8  -9   6       56.77       60.48      9.62 o 
  -7  -9   6      212.45      185.02     14.24 o 
  -6  -9   6       96.40      118.18     12.20 o 
  -5  -9   6       12.76       20.10      6.16 o 
  -4  -9   6       13.09        3.35      4.29 o 
  -3  -9   6       29.78       23.45      5.68 o 
  -2  -9   6        1.53        0.10      2.91 o 
  -1  -9   6      124.11      121.86     10.35 o 
   0  -9   6      283.07      311.96     11.85 o 
   1  -9   6       90.55       93.97      7.05 o 
   2  -9   6      220.56      229.32     14.47 o 
   3  -9   6        9.70        6.98      4.67 o 
   4  -9   6       28.65       34.32      6.91 o 
   5  -9   6       32.31       26.79      6.77 o 
 -10  -8   6       25.68       26.95      7.18 o 
  -9  -8   6       27.27       25.76      6.86 o 
  -8  -8   6        9.51        5.10      4.92 o 
  -7  -8   6       56.19       63.59      8.96 o 
  -6  -8   6       41.27       51.88      7.96 o 
  -5  -8   6       10.52       12.97      4.83 o 
  -4  -8   6       67.86       78.08     14.86 o 
  -3  -8   6       52.73       58.30      5.49 o 
  -2  -8   6       11.41       13.44      3.33 o 
  -1  -8   6        0.37        0.13      1.90 o 
   0  -8   6       22.56       24.71      6.73 o 
   1  -8   6        9.04       11.39      5.28 o 
   2  -8   6       66.93       83.76      8.17 o 
   3  -8   6        0.86       -0.66      2.59 o 
   4  -8   6       33.13       44.26      7.42 o 
   5  -8   6       20.71       15.46      5.56 o 
   6  -8   6       13.59       17.32      5.65 o 
   7  -8   6       20.10       17.11      6.06 o 
 -12  -7   6       20.01       24.29      7.49 o 
 -11  -7   6       40.59       39.83      7.69 o 
 -10  -7   6       31.88       24.16      6.28 o 
  -9  -7   6       22.27       22.12      5.94 o 
  -8  -7   6       14.16       10.01      4.72 o 
  -7  -7   6        4.83        7.15      4.21 o 
  -6  -7   6        9.13        8.54      4.06 o 
  -5  -7   6       30.55       22.24      3.82 o 
  -4  -7   6      100.99      100.47      6.03 o 
  -3  -7   6      192.75      161.39      8.67 o 
  -2  -7   6       54.49       46.96      4.61 o 
  -1  -7   6        6.19        6.20      2.01 o 
   0  -7   6       41.92       34.20      4.78 o 
   1  -7   6      100.05      105.32      6.26 o 
   2  -7   6       29.83       21.83      7.04 o 
   3  -7   6       16.85       15.67      3.23 o 
   4  -7   6        8.66        7.10      5.00 o 
   5  -7   6       68.20       62.79      8.21 o 
   6  -7   6        1.67        0.04      4.07 o 
   7  -7   6       16.38       13.43      5.23 o 
   8  -7   6       50.78       55.43      8.46 o 
   9  -7   6        8.96        2.86      4.90 o 
 -13  -6   6       32.09       32.91      7.55 o 
 -12  -6   6       37.81       30.71      7.29 o 
 -11  -6   6        0.35        1.06      4.10 o 
 -10  -6   6       37.10       36.45      6.49 o 
  -9  -6   6       55.75       60.20      7.85 o 
  -8  -6   6       92.93       87.49      9.19 o 
  -7  -6   6       39.40       44.37      6.50 o 
  -6  -6   6        9.02       10.64      3.85 o 
  -5  -6   6      410.14      380.82     14.65 o 
  -4  -6   6      207.18      169.30      7.45 o 
  -3  -6   6       21.80       12.47      2.71 o 
  -2  -6   6      160.97      180.80     16.34 o 
  -1  -6   6       55.15       50.45      3.64 o 
   0  -6   6      123.20      125.53      4.77 o 
   1  -6   6       43.44       52.12      4.44 o 
   2  -6   6       73.11       70.83      5.58 o 
   3  -6   6        8.39        6.96      4.11 o 
   4  -6   6      272.75      254.96      8.86 o 
   5  -6   6       92.34       94.97      4.26 o 
   6  -6   6       74.38       73.04     10.20 o 
   7  -6   6       11.01       12.71      3.27 o 
   8  -6   6        0.88       -2.03      2.03 o 
   9  -6   6        9.01       10.21      2.91 o 
  10  -6   6        3.91        2.03      3.09 o 
 -14  -5   6       50.68       41.38      8.45 o 
 -13  -5   6       42.80       46.95      4.23 o 
 -12  -5   6        3.79        0.67      1.92 o 
 -11  -5   6       74.23       78.11      5.14 o 
 -10  -5   6       96.84       97.64      4.43 o 
  -9  -5   6      315.70      294.65     15.25 o 
  -8  -5   6       53.97       41.39      6.02 o 
  -7  -5   6      185.86      174.09     10.74 o 
  -6  -5   6      135.15      125.36      8.35 o 
  -5  -5   6       13.16       12.28      2.54 o 
  -4  -5   6      145.27      139.29      8.50 o 
  -3  -5   6      328.55      306.86      9.93 o 
  -2  -5   6      140.08      143.81      6.05 o 
   0  -5   6        5.43        3.67      1.78 o 
   1  -5   6      152.09      150.63      3.06 o 
   2  -5   6       13.63       13.08      1.59 o 
   3  -5   6      110.44      127.50      4.55 o 
   4  -5   6      157.68      160.41      4.96 o 
   5  -5   6      186.86      191.94      5.74 o 
   6  -5   6       71.93       75.56      7.05 o 
   7  -5   6       62.74       62.26      4.31 o 
   8  -5   6        1.71       -2.08      4.72 o 
   9  -5   6       14.52       11.49      3.69 o 
  10  -5   6       15.20       10.95      3.70 o 
 -14  -4   6       87.86       90.11      4.30 o 
 -13  -4   6       41.40       42.27      3.10 o 
 -12  -4   6        4.85        3.07      1.55 o 
 -11  -4   6       23.46       26.22      3.35 o 
 -10  -4   6        7.22        7.83      1.52 o 
  -9  -4   6        7.45        7.60      1.39 o 
  -8  -4   6      153.23      143.82      4.07 o 
  -7  -4   6      660.82      644.51     12.23 o 
  -6  -4   6      102.45      111.71      2.76 o 
  -5  -4   6      299.47      297.27      6.89 o 
  -4  -4   6       81.34       72.47      7.24 o 
  -3  -4   6       83.71       90.37      2.50 o 
  -2  -4   6      105.76      114.85      3.01 o 
  -1  -4   6       76.03       72.99      2.52 o 
   0  -4   6        4.36        6.57      0.87 o 
   1  -4   6      159.94      149.94      4.34 o 
   2  -4   6      189.11      185.06     16.05 o 
   3  -4   6      406.49      402.18     13.57 o 
   4  -4   6      154.97      167.59      5.02 o 
   5  -4   6      138.38      136.62      4.63 o 
   6  -4   6      173.90      165.16      5.34 o 
   7  -4   6       52.04       47.72      3.28 o 
   8  -4   6       77.53       74.31      6.27 o 
   9  -4   6        2.31        5.72      3.51 o 
  10  -4   6       17.24       17.40      4.64 o 
  11  -4   6       32.18       29.39      5.70 o 
 -15  -3   6       86.38       86.20      4.78 o 
 -14  -3   6       45.37       41.96      3.52 o 
 -13  -3   6        6.19        5.39      2.02 o 
 -12  -3   6        4.54        3.71      1.65 o 
 -11  -3   6       19.59       19.58      2.21 o 
 -10  -3   6       32.37       32.78      2.49 o 
  -9  -3   6      639.55      593.99     15.83 o 
  -8  -3   6     1547.25     1479.85     26.28 o 
  -6  -3   6       23.01       23.65      2.91 o 
  -5  -3   6       63.15       67.96      2.10 o 
  -4  -3   6      266.93      264.14      4.14 o 
  -3  -3   6      124.83      118.97      4.03 o 
  -2  -3   6      346.53      365.28      9.17 o 
  -1  -3   6      500.48      439.84     51.49 o 
   0  -3   6      321.11      382.66      6.15 o 
   1  -3   6     1662.28     1753.10     26.85 o 
   2  -3   6      116.25      119.53      2.98 o 
   3  -3   6       50.08       51.76      2.61 o 
   4  -3   6      383.25      383.79      8.55 o 
   5  -3   6      327.40      323.08      6.19 o 
   6  -3   6       39.37       41.77      2.01 o 
   7  -3   6      176.08      179.31      4.43 o 
   8  -3   6      115.50      105.80      3.75 o 
   9  -3   6       82.90       75.61      3.90 o 
  10  -3   6       33.63       29.94      2.85 o 
  11  -3   6        8.77       13.04      2.35 o 
  12  -3   6       59.73       58.41      3.88 o 
 -15  -2   6        9.19        8.24      2.57 o 
 -14  -2   6      104.72      110.47      5.08 o 
 -13  -2   6       74.77       81.47      4.84 o 
 -12  -2   6        6.23        6.04      1.94 o 
 -11  -2   6       25.39       23.87      2.44 o 
 -10  -2   6        6.57        0.61      1.35 o 
  -9  -2   6      105.98       90.28      4.94 o 
  -8  -2   6      218.75      205.35      5.37 o 
  -7  -2   6       63.56       63.08      6.01 o 
  -6  -2   6      444.87      451.60      9.13 o 
  -5  -2   6      185.48      169.83      4.07 o 
  -4  -2   6      339.70      347.32     11.03 o 
  -3  -2   6      507.59      528.60      7.60 o 
  -2  -2   6      117.65      132.60      2.50 o 
  -1  -2   6      306.57      326.77      4.89 o 
   0  -2   6      107.54      100.87      1.99 o 
   1  -2   6      178.18      175.11      2.79 o 
   2  -2   6      332.12      307.86      4.89 o 
   3  -2   6      891.05      935.97     13.08 o 
   4  -2   6      189.31      175.18      3.92 o 
   5  -2   6      265.65      259.89      5.44 o 
   6  -2   6       34.70       37.07      2.09 o 
   7  -2   6       34.80       37.14      2.49 o 
   8  -2   6       29.96       33.37      2.56 o 
   9  -2   6       19.53       19.25      2.28 o 
  10  -2   6       14.88       18.32      2.40 o 
  11  -2   6        7.97       10.18      2.63 o 
  12  -2   6       20.64       17.27      3.10 o 
 -15  -1   6       98.43      103.05      6.25 o 
 -14  -1   6       25.22       25.85      3.15 o 
 -13  -1   6        9.29       14.05      2.46 o 
 -12  -1   6       65.34       60.38      4.61 o 
 -11  -1   6       98.83       96.92      4.11 o 
 -10  -1   6        5.45        5.48      1.49 o 
  -9  -1   6       82.73       70.02      4.56 o 
  -8  -1   6      178.98      174.22      5.15 o 
  -7  -1   6       25.04       27.84      1.97 o 
  -6  -1   6      242.12      250.12      5.09 o 
  -5  -1   6       52.39       56.19      2.32 o 
  -4  -1   6      421.54      433.38      7.47 o 
  -3  -1   6       73.27       69.91      2.51 o 
  -2  -1   6      245.87      219.43      4.96 o 
  -1  -1   6      554.22      554.58      9.02 o 
   0  -1   6     1345.04     1255.71     33.68 o 
   1  -1   6      880.99      904.96     14.01 o 
   2  -1   6      309.91      298.09      5.20 o 
   3  -1   6      205.42      199.45      4.20 o 
   4  -1   6      206.36      206.50      5.02 o 
   5  -1   6      122.76      126.66      3.86 o 
   6  -1   6      144.71      149.47      9.08 o 
   7  -1   6       11.89       13.43      2.84 o 
   8  -1   6       31.96       26.71      3.22 o 
   9  -1   6        0.33       -0.95      1.91 o 
  10  -1   6       24.14       27.42      3.46 o 
  11  -1   6       55.60       49.93      4.42 o 
  12  -1   6       12.29       11.60      4.04 o 
 -15   0   6      151.58      149.83      7.54 o 
 -14   0   6       85.46       89.99      4.88 o 
 -13   0   6       98.75       92.80      4.49 o 
 -12   0   6        8.70        8.11      1.98 o 
 -11   0   6        8.00       10.08      2.29 o 
 -10   0   6        8.94       18.02      2.10 o 
  -9   0   6       10.68       14.08      1.79 o 
  -8   0   6        0.62        1.84      1.09 o 
  -7   0   6      114.47      120.61      3.73 o 
  -6   0   6      104.98      111.78      2.96 o 
  -5   0   6       92.69       82.92      2.38 o 
  -4   0   6     5748.00     5931.31     85.82 o 
  -3   0   6      186.64      202.07      3.94 o 
  -2   0   6       81.37       79.62      2.13 o 
  -1   0   6       77.06       79.90      2.11 o 
   0   0   6      286.66      271.43      4.87 o 
   1   0   6      621.85      601.64     11.05 o 
   2   0   6      107.48       86.27      2.85 o 
   3   0   6      325.42      360.31      8.22 o 
   4   0   6       36.19       85.75      2.75 o 
   5   0   6      643.89      728.57     29.38 o 
   6   0   6        2.60        3.12      1.70 o 
   7   0   6       77.33       75.41      5.94 o 
   8   0   6       29.27       28.62      3.25 o 
   9   0   6       59.54       64.69      6.51 o 
  10   0   6       70.21       83.53      7.15 o 
  11   0   6       35.85       41.09      5.89 o 
  12   0   6      142.09      148.24      9.94 o 
 -15   1   6       98.36       91.80      9.78 o 
 -14   1   6       25.64       26.58      5.98 o 
 -13   1   6        9.42       10.36      2.88 o 
 -12   1   6       64.27       51.16      4.40 o 
 -11   1   6      101.57      102.12      4.17 o 
 -10   1   6        4.50        8.13      1.90 o 
  -9   1   6       90.23       77.38      3.29 o 
  -8   1   6      188.72      186.01      5.03 o 
  -7   1   6       21.92       25.36      1.92 o 
  -6   1   6      243.32      255.38      5.60 o 
  -5   1   6       52.73       60.43      2.01 o 
  -4   1   6      416.72      442.80      8.40 o 
  -3   1   6       79.81       79.81      2.09 o 
  -2   1   6      256.15      242.02      4.33 o 
  -1   1   6      579.70      581.28     16.57 o 
   0   1   6     1324.74     1326.87     26.81 o 
   1   1   6      892.80      926.45     19.73 o 
   2   1   6      307.92      283.56      7.63 o 
   3   1   6      205.68      205.11      6.07 o 
   4   1   6      199.72      211.34      6.48 o 
   5   1   6      128.40      132.97      4.79 o 
   6   1   6      144.49      160.91      8.34 o 
   7   1   6       11.04       12.38      3.43 o 
   8   1   6       33.31       33.70      4.85 o 
   9   1   6        0.42       -1.40      2.86 o 
  10   1   6       24.15       20.00      4.65 o 
  11   1   6       55.18       53.50      6.91 o 
  12   1   6       12.93        9.42      4.95 o 
 -13   2   6       75.20      100.15      7.65 o 
 -12   2   6        7.28       10.76      3.60 o 
 -11   2   6       27.87       35.33      4.71 o 
 -10   2   6        6.03       -1.58      1.58 o 
  -9   2   6      106.18       90.99      3.66 o 
  -8   2   6      216.62      199.93      5.47 o 
  -7   2   6       68.95       68.81      2.89 o 
  -6   2   6      443.30      447.78      9.17 o 
  -5   2   6      190.31      170.92      3.52 o 
  -4   2   6      338.61      343.92      5.99 o 
  -3   2   6      497.87      502.42     11.68 o 
  -2   2   6      115.69      133.58      4.28 o 
  -1   2   6      303.85      330.08      8.36 o 
   0   2   6      110.35      108.19     11.81 o 
   1   2   6      183.12      176.30      5.39 o 
   2   2   6      333.63      294.09      8.18 o 
   3   2   6      892.33      943.58     17.26 o 
   4   2   6      182.11      162.12      5.75 o 
   5   2   6      268.11      282.51      8.23 o 
   6   2   6       34.77       36.90      3.25 o 
   7   2   6       34.75       29.00      4.52 o 
   8   2   6       31.74       31.63      5.02 o 
   9   2   6       19.69       22.76      4.83 o 
  10   2   6       15.03       17.20      4.70 o 
  11   2   6        8.48       10.59      4.72 o 
  12   2   6       20.55       20.42      6.00 o 
 -12   3   6        4.23        5.21      3.28 o 
 -11   3   6       21.56       28.46      4.52 o 
 -10   3   6       34.19       29.61      4.53 o 
  -9   3   6      653.76      618.58     21.85 o 
  -8   3   6     1529.23     1425.33     47.12 o 
  -6   3   6       21.98       20.23      2.16 o 
  -5   3   6       62.51       70.17      2.65 o 
  -4   3   6      273.75      270.32      5.59 o 
  -3   3   6      126.67      117.89      6.92 o 
  -2   3   6      359.30      369.83      9.34 o 
  -1   3   6      490.17      473.47     15.29 o 
   0   3   6      334.80      383.79     16.96 o 
   1   3   6     1649.31     1748.90     37.86 o 
   2   3   6      116.79      126.45      4.80 o 
   3   3   6       51.16       52.77      3.41 o 
   4   3   6      380.27      372.21     10.55 o 
   5   3   6      325.47      321.70      9.66 o 
   6   3   6       40.28       44.11      3.75 o 
   7   3   6      182.57      202.65      7.39 o 
   8   3   6      112.31      101.34      7.88 o 
 -11   4   6       25.35       22.80      4.45 o 
 -10   4   6        7.84       14.63      3.88 o 
  -9   4   6        7.49        9.81      3.44 o 
  -8   4   6      153.09      154.45      8.43 o 
  -7   4   6      656.21      635.01     22.99 o 
  -6   4   6      108.40      112.66      6.98 o 
  -5   4   6      300.57      301.86     12.49 o 
  -4   4   6       75.99       66.36      5.27 o 
  -3   4   6       82.06       78.98      5.53 o 
  -1   4   6       74.61       71.40      5.30 o 
   0   4   6        3.64        8.44      2.67 o 
   1   4   6      160.80      147.77      8.34 o 
   2   4   6      185.31      177.51      9.53 o 
   3   4   6      396.55      369.82     16.07 o 
   4   4   6      158.55      165.52      9.52 o 
   5   4   6      141.60      135.49      8.75 o 
   6   4   6      173.76      183.48     10.50 o 
   7   4   6       52.19       57.68      6.78 o 
 -10   5   6      100.25       91.49      7.23 o 
  -9   5   6      307.03      303.44     13.30 o 
  -8   5   6       51.87       53.90      5.61 o 
  -7   5   6      190.35      184.20      9.53 o 
  -6   5   6      132.76      118.23      7.54 o 
  -5   5   6       13.34        8.49      2.97 o 
  -4   5   6      143.34      139.51      8.02 o 
  -3   5   6      333.49      327.40     13.66 o 
   0   5   6        6.73        7.70      3.08 o 
   1   5   6      148.59      152.02      8.90 o 
   2   5   6       13.37       11.09      3.62 o 
   3   5   6      108.83       99.83      8.02 o 
   4   5   6      156.41      160.99      9.83 o 
   5   5   6      187.72      194.36     11.36 o 
   6   5   6       68.71       68.12      7.72 o 
   7   5   6       65.16       70.88      7.99 o 
   8   5   6        1.66        1.05      3.75 o 
 -10   6   6       37.99       28.61      5.19 o 
  -9   6   6       55.64       52.13      6.16 o 
  -8   6   6       94.91       98.83      7.22 o 
  -7   6   6       41.95       49.65      5.63 o 
  -6   6   6       10.74       12.65      3.54 o 
  -5   6   6      410.60      363.51     15.65 o 
  -4   6   6      199.71      173.15      9.54 o 
  -3   6   6       22.01       14.94      3.60 o 
  -2   6   6      161.64      160.88      9.68 o 
  -1   6   6       56.00       54.80      5.90 o 
   0   6   6      120.13      109.76      8.03 o 
   1   6   6       41.04       45.26      6.08 o 
   2   6   6       74.20       69.55      7.54 o 
   3   6   6        7.71        7.88      3.93 o 
   4   6   6      277.25      252.77     13.81 o 
   5   6   6       91.28       94.67      8.44 o 
   6   6   6       74.26       74.77      8.55 o 
   7   6   6       10.73       -0.28      3.66 o 
   8   6   6        1.06       -3.70      3.70 o 
  -9   7   6       23.07       23.71      4.86 o 
  -8   7   6       14.57       18.27      4.35 o 
  -7   7   6        5.44        8.13      3.38 o 
  -6   7   6        9.28        4.53      3.32 o 
  -5   7   6       30.82       32.27      4.93 o 
  -4   7   6       99.76       99.79      7.52 o 
  -3   7   6      187.28      150.68      9.55 o 
  -2   7   6       56.54       51.41      6.18 o 
  -1   7   6        5.24        1.90      3.18 o 
   0   7   6       44.60       36.02      5.73 o 
   1   7   6       98.40      100.71      8.21 o 
   2   7   6       30.18       26.60      5.40 o 
   3   7   6       16.38       17.77      5.03 o 
   4   7   6        8.30        6.44      4.56 o 
   5   7   6       66.10       61.60      8.14 o 
   6   7   6        1.43       -1.98      3.73 o 
   7   7   6       16.91       20.71      6.01 o 
   8   7   6       50.84       56.25      8.43 o 
   9   7   6        9.06        7.42      5.54 o 
  -8   8   6        9.90        9.39      4.26 o 
  -7   8   6       56.66       60.14      6.70 o 
  -6   8   6       42.44       42.59      5.97 o 
  -5   8   6        9.61       10.81      3.83 o 
  -4   8   6       69.28       88.67      7.49 o 
  -3   8   6       51.25       49.07      6.60 o 
  -2   8   6       11.14       10.02      3.97 o 
  -1   8   6        0.34        2.67      3.48 o 
   0   8   6       23.59       32.69      5.98 o 
   1   8   6        9.66        8.37      4.19 o 
   2   8   6       67.93       72.20      8.63 o 
   3   8   6        0.69        3.30      4.30 o 
   4   8   6       33.41       31.10      6.64 o 
   5   8   6       20.31       16.51      5.76 o 
   6   8   6       13.53        2.86      4.90 o 
   7   8   6       20.43       28.33      6.90 o 
  -7   9   6      211.45      214.43     12.12 o 
  -6   9   6       97.23      117.11      9.11 o 
  -5   9   6       12.78       23.44      5.21 o 
  -4   9   6       12.65        8.80      4.24 o 
  -3   9   6       30.97       38.60      6.26 o 
  -2   9   6        1.49        1.05      3.55 o 
  -1   9   6      127.09      142.86     10.57 o 
   0   9   6      282.24      305.42     16.85 o 
   1   9   6       90.99       94.22     10.12 o 
   2   9   6      219.92      226.34     14.52 o 
   3   9   6        9.47       15.68      5.21 o 
   4   9   6       28.11       15.65      6.25 o 
   5   9   6       31.90       27.55      7.30 o 
  -6  10   6      181.76      198.95     12.60 o 
  -5  10   6       50.67       56.96      7.50 o 
  -4  10   6       18.30       20.67      5.45 o 
  -3  10   6       24.39       26.42      6.14 o 
  -2  10   6       44.62       48.99      7.55 o 
  -1  10   6       15.94       24.28      5.92 o 
   0  10   6        1.57        4.70      4.31 o 
   1  10   6       57.52       58.31      8.75 o 
   2  10   6       15.29       20.42      6.58 o 
   3  10   6       23.64       25.40      7.08 o 
  -5 -10   7      141.61      144.41     13.15 o 
  -4 -10   7       30.28       29.41      7.32 o 
  -2 -10   7       38.58       27.57      7.17 o 
  -1 -10   7        2.42        1.46      4.54 o 
   0 -10   7       47.79       47.02      8.11 o 
   1 -10   7       69.40       93.82     10.62 o 
   2 -10   7       33.50       27.99      6.91 o 
  -8  -9   7      138.67      143.68     13.07 o 
  -7  -9   7        5.81        8.79      5.52 o 
  -6  -9   7        2.14       -1.51      4.16 o 
  -5  -9   7       41.68       55.92      8.52 o 
  -4  -9   7       65.24       83.08      9.98 o 
  -3  -9   7       19.37       17.99      4.36 o 
  -2  -9   7       45.81       48.35      7.76 o 
  -1  -9   7       57.07       58.40      8.50 o 
   0  -9   7       36.47       35.10      4.75 o 
   1  -9   7       12.89        9.54      3.28 o 
   2  -9   7      110.97      122.86     10.67 o 
   3  -9   7        0.95       -2.73      4.07 o 
   4  -9   7      138.98      147.48     12.08 o 
   5  -9   7        5.09        6.91      5.45 o 
 -10  -8   7        9.57        3.51      4.82 o 
  -9  -8   7        5.88        1.50      4.63 o 
  -8  -8   7       22.29       21.20      6.31 o 
  -7  -8   7       48.31       37.05      7.09 o 
  -6  -8   7      156.45      136.73     11.21 o 
  -5  -8   7        8.08       12.68      5.13 o 
  -4  -8   7        6.29       10.83      3.35 o 
  -3  -8   7        3.63       -0.10      2.37 o 
  -2  -8   7       95.38       92.61      6.75 o 
  -1  -8   7        0.70       -0.97      3.48 o 
   0  -8   7        5.71       11.28      3.15 o 
   1  -8   7       53.02       58.84      5.41 o 
   2  -8   7       27.03       30.41      4.41 o 
   3  -8   7      131.83      132.70      7.36 o 
   4  -8   7       17.00       12.26      5.23 o 
   5  -8   7       33.06       18.42      5.62 o 
   6  -8   7       20.88       28.80      6.85 o 
   7  -8   7        4.62        4.23      5.04 o 
 -12  -7   7       21.04       11.07      6.03 o 
 -11  -7   7        0.97        6.22      4.90 o 
 -10  -7   7       50.25       50.46      8.14 o 
  -9  -7   7       78.91       77.77      9.47 o 
  -8  -7   7       14.87       17.91      5.59 o 
  -7  -7   7       48.48       47.48      7.26 o 
  -6  -7   7       33.95       33.98      6.22 o 
  -5  -7   7       21.51       27.29      4.49 o 
  -4  -7   7       33.55       35.23      4.29 o 
  -3  -7   7      122.39      132.41      6.90 o 
  -2  -7   7      156.13      129.95      6.68 o 
  -1  -7   7       35.80       43.16      4.37 o 
   0  -7   7       42.66       44.79      6.42 o 
   1  -7   7       36.64       35.13      4.12 o 
   2  -7   7        5.07        7.22      3.92 o 
   3  -7   7       89.36       88.28      6.40 o 
   4  -7   7       47.26       52.74      5.16 o 
   5  -7   7       64.89       57.56      7.86 o 
   6  -7   7       32.50       25.42      5.95 o 
   7  -7   7       17.82       21.07      5.82 o 
   8  -7   7        2.05       -0.06      4.72 o 
 -13  -6   7        2.49       -1.39      4.17 o 
 -12  -6   7        4.59        9.32      5.27 o 
 -11  -6   7       23.29       21.04      5.88 o 
 -10  -6   7        1.79       -2.83      2.83 o 
  -9  -6   7      131.01      135.87     10.41 o 
  -8  -6   7       33.84       26.97      5.42 o 
  -7  -6   7        2.30        2.38      3.31 o 
  -6  -6   7      115.02      106.76      6.29 o 
  -5  -6   7      141.56      134.10     14.69 o 
  -4  -6   7       28.82       21.09      3.53 o 
  -3  -6   7        7.73        9.08      2.64 o 
  -2  -6   7      228.93      256.54      9.07 o 
  -1  -6   7      180.33      179.36      7.25 o 
   0  -6   7       67.71       77.64      4.09 o 
   1  -6   7      160.12      167.27      7.24 o 
   2  -6   7        3.12        1.49      2.18 o 
   3  -6   7       39.47       33.54      2.21 o 
   4  -6   7       60.86       66.25      3.27 o 
   5  -6   7      115.00      107.29      3.45 o 
   6  -6   7       34.16       33.43      3.61 o 
   7  -6   7       12.51       12.81      2.65 o 
   8  -6   7       17.32       22.21      4.77 o 
   9  -6   7       18.45       18.61      4.09 o 
 -14  -5   7       11.84        7.59      5.43 o 
 -13  -5   7       35.98       31.98      3.57 o 
 -12  -5   7       74.75       84.95      4.74 o 
 -11  -5   7       57.18       54.81      3.67 o 
 -10  -5   7       17.43       17.91      3.99 o 
  -9  -5   7       16.87       18.02      2.42 o 
  -8  -5   7      150.18      134.50      9.64 o 
  -7  -5   7       50.78       49.25      4.70 o 
  -6  -5   7       27.03       34.85      3.95 o 
  -5  -5   7      236.14      235.98     11.06 o 
  -4  -5   7      278.16      239.03      8.63 o 
  -3  -5   7      146.63      133.80      8.70 o 
  -2  -5   7       11.34       10.70      2.32 o 
  -1  -5   7      315.94      310.24      6.65 o 
   0  -5   7        2.67        2.88      1.00 o 
   1  -5   7       14.75       14.94      1.70 o 
   2  -5   7       17.37       18.45      2.32 o 
   3  -5   7       88.87       88.30      3.01 o 
   4  -5   7      103.48      103.71      7.60 o 
   5  -5   7       13.32       14.99      2.10 o 
   6  -5   7      175.65      175.24      5.76 o 
   7  -5   7       90.14       87.74      6.45 o 
   8  -5   7        7.21        8.40      3.22 o 
   9  -5   7       12.37       13.21      4.05 o 
  10  -5   7        4.45        5.48      3.58 o 
 -14  -4   7       79.99       69.58      3.99 o 
 -13  -4   7       38.28       43.55      3.21 o 
 -12  -4   7        7.10        9.01      1.89 o 
 -11  -4   7        1.41        0.63      1.39 o 
 -10  -4   7        3.53        2.68      1.33 o 
  -9  -4   7       38.06       43.79      2.47 o 
  -8  -4   7       34.64       33.51      2.06 o 
  -7  -4   7     1329.51     1298.67     20.34 o 
  -6  -4   7      549.71      529.40     11.17 o 
  -5  -4   7       15.08       11.28      1.52 o 
  -4  -4   7      124.00      127.59      5.66 o 
  -2  -4   7      205.63      196.63      4.62 o 
  -1  -4   7      232.48      241.54      5.84 o 
   0  -4   7      262.49      258.01     13.46 o 
   1  -4   7      468.11      454.72     19.22 o 
   2  -4   7      638.60      649.09     22.59 o 
   3  -4   7      230.83      224.01      6.04 o 
   4  -4   7       52.81       53.53      3.20 o 
   5  -4   7       48.06       43.89      4.04 o 
   6  -4   7      329.33      328.78      8.38 o 
   7  -4   7       42.40       45.40      3.37 o 
   8  -4   7       92.05       86.67      5.13 o 
   9  -4   7       35.90       33.53      5.46 o 
  10  -4   7       46.37       29.98      5.24 o 
  11  -4   7        0.04       -3.55      3.55 o 
 -15  -3   7       19.60       23.10      3.25 o 
 -14  -3   7       22.59       25.06      2.94 o 
 -13  -3   7      163.50      175.55      5.95 o 
 -12  -3   7       33.86       30.18      2.78 o 
 -11  -3   7       44.67       53.74      3.29 o 
 -10  -3   7        5.28        7.43      1.64 o 
  -9  -3   7       58.41       58.15      2.90 o 
  -8  -3   7      313.97      299.21      7.00 o 
  -7  -3   7       80.94       64.83     13.73 o 
  -6  -3   7     1281.66     1255.26     22.89 o 
  -5  -3   7      674.92      645.40     13.24 o 
  -4  -3   7      327.14      325.47      5.79 o 
  -3  -3   7      326.53      292.45     23.82 o 
  -2  -3   7      294.36      324.23      8.40 o 
  -1  -3   7       48.58       50.64      2.37 o 
   0  -3   7      544.16      566.28     11.14 o 
   1  -3   7      122.52      129.05      3.29 o 
   2  -3   7      142.32      152.31      4.58 o 
   3  -3   7      260.19      250.49      6.43 o 
   4  -3   7      207.65      207.33      3.67 o 
   5  -3   7      413.37      425.55      7.84 o 
   6  -3   7       78.28       68.48      2.55 o 
   7  -3   7      191.46      182.54      5.24 o 
   8  -3   7       67.63       60.92      5.04 o 
   9  -3   7       29.15       26.57      3.90 o 
  10  -3   7       26.08       26.27      3.81 o 
  11  -3   7       12.89       11.76      2.34 o 
 -15  -2   7      159.24      182.03      6.73 o 
 -14  -2   7      211.84      227.40      7.40 o 
 -13  -2   7       12.07       12.90      2.43 o 
 -12  -2   7       27.60       30.04      2.80 o 
 -11  -2   7       26.69       26.31      3.99 o 
 -10  -2   7       99.21       93.46      3.83 o 
  -9  -2   7        5.76        2.49      1.52 o 
  -8  -2   7      416.92      375.46      8.59 o 
  -7  -2   7     1054.31     1043.54     19.25 o 
  -6  -2   7       11.45       14.33      1.31 o 
  -5  -2   7       84.08       80.34      2.48 o 
  -4  -2   7       46.27       41.75      1.98 o 
  -3  -2   7      286.23      285.31      4.63 o 
  -2  -2   7      191.23      224.76      3.83 o 
  -1  -2   7      399.74      378.02      5.77 o 
   0  -2   7      348.18      366.68      8.82 o 
   1  -2   7      257.52      272.70      5.65 o 
   2  -2   7      837.99      849.42     11.97 o 
   3  -2   7      343.82      351.21      6.51 o 
   4  -2   7      104.91      113.97      3.26 o 
   5  -2   7      287.18      268.21      5.64 o 
   6  -2   7       39.50       30.73      4.00 o 
   7  -2   7       96.63       99.27      3.81 o 
   8  -2   7       27.83       25.22      2.43 o 
   9  -2   7       55.11       52.29      4.16 o 
  10  -2   7        6.08        2.90      1.84 o 
  11  -2   7        0.22       -0.39      2.16 o 
 -15  -1   7      108.80      115.92      5.54 o 
 -14  -1   7       11.99       15.14      2.70 o 
 -13  -1   7       45.62       44.98      3.51 o 
 -12  -1   7      216.20      226.81      6.96 o 
 -11  -1   7       30.65       21.13      2.29 o 
 -10  -1   7      100.02      115.84      4.25 o 
  -9  -1   7      220.55      191.40      5.45 o 
  -8  -1   7      278.01      273.97      6.65 o 
  -7  -1   7       39.01       39.60      3.83 o 
  -6  -1   7      152.85      156.00      4.35 o 
  -5  -1   7      138.70      145.51      3.38 o 
  -4  -1   7      727.34      718.46     11.58 o 
  -3  -1   7      668.46      659.28     10.82 o 
  -2  -1   7     2249.09     2343.52     30.76 o 
  -1  -1   7      437.47      465.12      8.98 o 
   0  -1   7       30.84       36.21      1.52 o 
   1  -1   7       32.05       31.69      1.95 o 
   2  -1   7      235.14      231.36      4.46 o 
   3  -1   7       10.27        8.47      1.43 o 
   4  -1   7      490.83      531.62      9.17 o 
   5  -1   7       86.47       60.48      4.09 o 
   6  -1   7      230.03      228.87      7.33 o 
   7  -1   7       70.87       68.12      8.83 o 
   8  -1   7       12.23       16.59      2.72 o 
   9  -1   7       33.66       50.51      5.70 o 
  10  -1   7        6.56        9.73      2.65 o 
  11  -1   7      105.75      112.81      5.97 o 
  12  -1   7        2.17        2.36      3.46 o 
 -15   0   7        5.35        0.50      2.92 o 
 -14   0   7       61.37       60.64      4.55 o 
 -13   0   7      120.35      115.38      4.99 o 
 -12   0   7        8.09        8.92      2.11 o 
 -11   0   7       50.24       43.63      3.12 o 
 -10   0   7      549.68      509.91     11.16 o 
  -9   0   7      179.70      187.34      5.38 o 
  -8   0   7       50.63       45.88      2.70 o 
  -7   0   7        5.44        3.67      1.01 o 
  -6   0   7      192.28      199.49      4.32 o 
  -5   0   7       46.09       46.47      2.09 o 
  -4   0   7      267.99      275.35      5.54 o 
  -3   0   7      406.30      420.98      7.73 o 
  -2   0   7      738.84      761.27     12.04 o 
  -1   0   7        0.29        1.63      0.88 o 
   0   0   7       43.22       41.68      1.62 o 
   1   0   7      261.38      235.36      5.18 o 
   2   0   7     1075.97     1083.60     19.25 o 
   3   0   7       10.57       13.86      1.26 o 
   4   0   7        2.16       -0.51      1.32 o 
   5   0   7       20.17        9.05      3.08 o 
   6   0   7       98.28      101.05     10.96 o 
   7   0   7       11.70       11.42      2.35 o 
   8   0   7       95.24       94.83      6.79 o 
   9   0   7       31.17       33.84      5.10 o 
  10   0   7       15.98       13.37      4.00 o 
  11   0   7       15.23        9.47      3.91 o 
  12   0   7        1.84        5.27      3.95 o 
 -15   1   7      108.79      122.43     10.15 o 
 -14   1   7       11.72       13.75      3.27 o 
 -13   1   7       45.61       44.62      4.40 o 
 -12   1   7      216.14      223.42      6.83 o 
 -11   1   7       29.77       20.43      2.39 o 
 -10   1   7      101.38      117.34      4.33 o 
  -9   1   7      217.13      195.98      5.97 o 
  -8   1   7      274.53      272.46      6.68 o 
  -7   1   7       38.05       40.21      2.41 o 
  -6   1   7      160.00      164.24      3.72 o 
  -5   1   7      139.89      131.39      5.05 o 
  -4   1   7      711.37      712.99     11.47 o 
  -3   1   7      680.83      679.83      9.64 o 
  -2   1   7     2235.94     2317.14     34.45 o 
  -1   1   7      427.48      464.10      8.99 o 
   0   1   7       30.95       35.00      1.84 o 
   1   1   7       30.40       31.67      3.40 o 
   2   1   7      243.23      242.23     10.14 o 
   3   1   7       12.50        9.90      1.29 o 
   4   1   7      487.78      518.80     16.17 o 
   5   1   7       84.06       58.61      4.98 o 
   6   1   7      226.24      235.97     10.80 o 
   7   1   7       70.40       71.36      6.05 o 
   8   1   7       12.09       11.22      3.81 o 
   9   1   7       33.82       43.90      6.00 o 
  10   1   7        6.45        6.56      3.79 o 
  11   1   7      104.86      107.30      8.67 o 
  12   1   7        2.52        0.53      4.10 o 
 -13   2   7       11.45       13.66      4.07 o 
 -12   2   7       28.18       28.53      4.88 o 
 -11   2   7       26.75       22.75      4.36 o 
 -10   2   7       96.03       77.50      6.34 o 
  -9   2   7        4.64        6.76      1.59 o 
  -8   2   7      431.19      408.49      8.83 o 
  -7   2   7     1044.39     1056.23     19.43 o 
  -6   2   7       14.41       15.85      1.64 o 
  -5   2   7       86.64       85.62      2.37 o 
  -4   2   7       46.02       43.74      1.88 o 
  -3   2   7      282.86      278.05      4.63 o 
  -2   2   7      187.99      230.08     13.36 o 
  -1   2   7      416.98      390.96     15.13 o 
   0   2   7      339.28      351.49      9.27 o 
   1   2   7      271.51      276.49      7.61 o 
   2   2   7      827.36      846.72     15.75 o 
   3   2   7      345.18      353.55     11.65 o 
   4   2   7      105.00      128.99      6.80 o 
   5   2   7      284.72      280.83      8.43 o 
   6   2   7       38.55       35.14      4.69 o 
   7   2   7       94.66      105.83      7.57 o 
   8   2   7       30.19       28.25      5.01 o 
   9   2   7       53.34       49.17      6.53 o 
  10   2   7        6.56        5.37      4.27 o 
  11   2   7        0.19        0.06      4.12 o 
 -12   3   7       34.97       36.76      5.36 o 
 -11   3   7       43.60       46.34      5.70 o 
 -10   3   7        4.41       -1.62      2.61 o 
  -9   3   7       59.53       55.88      5.65 o 
  -8   3   7      311.19      304.00     13.15 o 
  -7   3   7       82.20       81.16      6.15 o 
  -6   3   7     1267.47     1229.26     27.65 o 
  -5   3   7      688.97      658.11     15.41 o 
  -4   3   7      317.97      330.11      6.83 o 
  -3   3   7      335.70      344.02     11.29 o 
  -2   3   7      284.14      315.09      8.56 o 
  -1   3   7       45.52       45.72      2.75 o 
   0   3   7      544.72      576.17     13.89 o 
   1   3   7      125.35      133.99      4.91 o 
   2   3   7      148.57      157.09      5.59 o 
   3   3   7      256.53      270.24      8.11 o 
   4   3   7      206.39      204.17      7.12 o 
   5   3   7      405.42      441.44     23.57 o 
   6   3   7       75.88       73.53      6.99 o 
   7   3   7      193.50      192.35     10.53 o 
   8   3   7       68.08       63.40      7.00 o 
 -12   4   7        6.93        2.78      3.77 o 
 -11   4   7        1.42        3.99      3.32 o 
 -10   4   7        3.04       -1.44      3.03 o 
  -9   4   7       39.79       34.02      5.00 o 
  -8   4   7       37.50       36.98      4.77 o 
  -7   4   7     1311.46     1241.50     42.22 o 
  -6   4   7      562.75      526.96     19.73 o 
  -5   4   7       14.41        8.86      3.15 o 
  -4   4   7      125.42      133.65      7.62 o 
  -1   4   7      241.03      241.84     10.90 o 
   0   4   7      255.11      250.10     11.51 o 
   1   4   7      484.24      465.12     18.05 o 
   2   4   7      626.62      615.92     23.53 o 
   3   4   7      231.25      217.78     11.11 o 
   4   4   7       52.86       60.60      6.22 o 
   5   4   7       46.91       45.14      5.74 o 
   6   4   7      329.04      342.36     15.46 o 
   7   4   7       41.68       36.97      5.68 o 
 -11   5   7       58.98       51.94      6.31 o 
 -10   5   7       18.72       23.00      4.74 o 
  -9   5   7       17.82       16.24      4.08 o 
  -8   5   7      152.10      138.63      8.42 o 
  -7   5   7       50.26       46.85      5.46 o 
  -6   5   7       28.96       31.58      4.59 o 
  -5   5   7      229.91      242.31     11.51 o 
  -4   5   7      286.13      243.14     11.31 o 
  -3   5   7      143.33      130.84      7.80 o 
  -2   5   7       12.65        6.86      2.46 o 
  -1   5   7      321.87      309.73     13.77 o 
   0   5   7        2.63        4.32      2.80 o 
   1   5   7       14.75       11.63      3.49 o 
   2   5   7       16.51       17.76      4.09 o 
   3   5   7       93.51       83.03      7.22 o 
   4   5   7       98.18       97.19      7.79 o 
   5   5   7       14.42       14.39      4.33 o 
   6   5   7      179.14      159.53     10.64 o 
   7   5   7       88.95       91.91      8.17 o 
 -10   6   7        1.83       -3.25      3.25 o 
  -9   6   7      128.85      143.09      9.29 o 
  -8   6   7       31.75       25.69      4.80 o 
  -7   6   7        1.84        4.92      3.23 o 
  -6   6   7      118.10      140.43      8.40 o 
  -5   6   7      142.43      129.41      8.29 o 
  -4   6   7       28.29       14.95      3.77 o 
  -3   6   7        7.60        5.89      3.01 o 
  -2   6   7      231.32      234.62     12.13 o 
  -1   6   7      176.71      157.92      9.65 o 
   0   6   7       69.66       82.08      6.86 o 
   1   6   7      156.63      168.58     10.34 o 
   2   6   7        3.80        3.83      3.34 o 
   3   6   7       38.39       32.38      5.75 o 
   4   6   7       60.76       73.92      7.89 o 
   5   6   7      115.86      109.13      9.03 o 
   6   6   7       33.15       41.73      6.74 o 
   7   6   7       11.72        4.50      4.11 o 
   8   6   7       17.64       20.98      5.88 o 
 -10   7   7       51.57       39.34      6.29 o 
  -9   7   7       79.97       71.03      7.46 o 
  -8   7   7       15.01       21.91      4.56 o 
  -7   7   7       48.76       44.52      5.81 o 
  -6   7   7       35.35       40.99      5.58 o 
  -5   7   7       22.45       26.34      4.46 o 
  -4   7   7       34.65       21.90      4.43 o 
  -3   7   7      119.73      129.88      9.01 o 
  -2   7   7      158.21      145.72      9.49 o 
  -1   7   7       35.73       42.14      5.80 o 
   0   7   7       42.68       44.95      6.27 o 
   1   7   7       37.17       41.98      6.24 o 
   2   7   7        5.38        0.75      3.28 o 
   3   7   7       89.71      128.12      9.66 o 
   4   7   7       49.75       53.31      7.68 o 
   5   7   7       66.49       48.63      7.47 o 
   6   7   7       31.68       18.17      5.48 o 
   7   7   7       17.60        5.13      4.81 o 
   8   7   7        2.07        3.05      5.17 o 
  -9   8   7        5.86        5.39      4.23 o 
  -8   8   7       22.01       19.72      4.98 o 
  -7   8   7       47.24       45.06      6.16 o 
  -6   8   7      156.58      141.45      9.56 o 
  -5   8   7        8.51       19.75      4.51 o 
  -4   8   7        6.20        0.86      2.90 o 
  -3   8   7        3.46       10.44      4.03 o 
  -2   8   7       93.97       88.57      8.06 o 
  -1   8   7        0.80        6.98      3.67 o 
   0   8   7        5.60        6.15      3.95 o 
   1   8   7       53.46       71.52      8.38 o 
   2   8   7       27.19       41.17      6.90 o 
   3   8   7      130.67      130.40     10.76 o 
   4   8   7       17.05       11.88      5.19 o 
   5   8   7       32.39       31.00      6.76 o 
   6   8   7       20.20       11.80      5.56 o 
   7   8   7        4.52        6.00      5.30 o 
  -8   9   7      138.08      159.79     10.71 o 
  -7   9   7        5.77       11.67      4.47 o 
  -6   9   7        2.37        7.00      4.03 o 
  -5   9   7       40.65       50.53      6.87 o 
  -4   9   7       64.92       75.03      8.45 o 
  -3   9   7       19.90       18.90      5.19 o 
  -2   9   7       45.00       45.54      7.06 o 
  -1   9   7       56.66       56.94      7.76 o 
   0   9   7       36.57       35.37      6.49 o 
   1   9   7       12.74        8.95      4.78 o 
   2   9   7      111.98      116.05     10.51 o 
   3   9   7        0.97        3.78      4.34 o 
   4   9   7      137.71      132.17     11.83 o 
   5   9   7        4.94        4.81      5.43 o 
  -5  10   7      142.64      173.53     11.72 o 
  -4  10   7       30.10       38.64      6.57 o 
  -3  10   7       20.05       21.55      5.42 o 
  -2  10   7       39.38       41.33      7.13 o 
  -1  10   7        2.43        3.96      4.16 o 
   0  10   7       49.22       68.55      9.03 o 
   1  10   7       68.74       67.53      9.29 o 
   2  10   7       33.80       41.60      7.85 o 
  -4 -10   8       72.39       80.51     10.27 o 
  -3 -10   8       11.42       12.54      6.15 o 
  -2 -10   8       18.76       11.57      5.70 o 
  -1 -10   8        8.26        0.50      4.64 o 
   0 -10   8        2.62        0.89      4.79 o 
  -8  -9   8       21.52       21.10      6.69 o 
  -7  -9   8      175.28      192.95     14.33 o 
  -6  -9   8      140.29      152.38     12.61 o 
  -5  -9   8      122.74      130.21     11.53 o 
  -4  -9   8      103.38      110.83     17.04 o 
  -3  -9   8       52.28       53.89      5.81 o 
  -2  -9   8       19.19       16.96      5.70 o 
  -1  -9   8       24.95       18.35      6.11 o 
   0  -9   8       48.32       40.37      7.30 o 
   1  -9   8      187.75      197.31      9.49 o 
   2  -9   8      194.44      196.71      9.42 o 
   3  -9   8       68.67       67.72      9.14 o 
   4  -9   8      100.98       99.82     11.22 o 
 -10  -8   8       24.47       26.49      6.95 o 
  -9  -8   8       69.64       79.94     10.21 o 
  -8  -8   8       64.23       72.36      9.45 o 
  -7  -8   8       46.44       44.25      7.90 o 
  -6  -8   8        3.45        1.49      4.02 o 
  -5  -8   8       26.93       31.41      4.73 o 
  -4  -8   8       15.58       21.71      6.02 o 
  -3  -8   8       24.60       23.62      4.08 o 
  -2  -8   8       97.57       96.84     10.21 o 
  -1  -8   8       46.21       45.57      7.26 o 
   0  -8   8       28.39       27.61      6.11 o 
   1  -8   8       32.25       27.38      4.24 o 
   2  -8   8       29.36       32.29      4.43 o 
   3  -8   8       58.13       53.00      5.47 o 
   4  -8   8       34.17       44.45      7.43 o 
   5  -8   8       37.17       48.37      7.86 o 
   6  -8   8       12.42        7.40      4.90 o 
 -12  -7   8        6.18        2.20      4.92 o 
 -11  -7   8       19.54       19.73      6.06 o 
 -10  -7   8       35.71       32.16      6.81 o 
  -9  -7   8       56.65       57.73      8.45 o 
  -8  -7   8       91.87       86.46      9.93 o 
  -7  -7   8       13.03       24.65      5.58 o 
  -6  -7   8       63.71       59.35      5.71 o 
  -5  -7   8        3.47        2.41      2.58 o 
  -4  -7   8       96.55       95.86     12.90 o 
  -3  -7   8       73.23       69.13      5.60 o 
  -2  -7   8       30.11       30.47      4.05 o 
  -1  -7   8       71.97       65.25      8.03 o 
   0  -7   8       92.36       81.61     11.64 o 
   1  -7   8       25.36       23.12      3.68 o 
   2  -7   8       36.00       36.57      4.35 o 
   3  -7   8       79.11       78.39      7.13 o 
   4  -7   8        5.73        7.37      6.23 o 
   5  -7   8       10.47        6.20      4.25 o 
   6  -7   8       35.31       34.91      6.72 o 
   7  -7   8       26.64       27.30      2.65 o 
 -13  -6   8       13.56       16.13      6.23 o 
 -12  -6   8       16.12       15.04      5.72 o 
 -11  -6   8       57.35       57.84      8.32 o 
 -10  -6   8       38.60       33.21      6.43 o 
  -9  -6   8       11.28        8.40      4.40 o 
  -8  -6   8       26.46       17.93      5.01 o 
  -7  -6   8       83.23       79.88      6.22 o 
  -6  -6   8       14.51       18.93      6.77 o 
  -5  -6   8       87.37       82.91      5.62 o 
  -4  -6   8       13.83       17.40      4.01 o 
  -3  -6   8       86.72       68.07      5.23 o 
  -2  -6   8       14.69       10.32      2.77 o 
  -1  -6   8       20.45       16.80      2.90 o 
   0  -6   8      319.76      315.67     10.80 o 
   1  -6   8       75.86       76.80      5.49 o 
   2  -6   8       39.05       32.66      2.24 o 
   3  -6   8        2.14        1.58      1.71 o 
   4  -6   8       35.29       39.77      2.90 o 
   5  -6   8       13.19       16.41      1.86 o 
   6  -6   8       20.22       20.22      2.99 o 
   7  -6   8       20.12       16.10      2.96 o 
   8  -6   8       31.23       23.04      4.31 o 
 -13  -5   8       50.80       51.56      7.41 o 
 -12  -5   8       49.75       52.63      2.67 o 
 -11  -5   8       11.29       13.58      2.13 o 
 -10  -5   8       15.30       15.14      2.03 o 
  -9  -5   8       11.58        9.29      1.67 o 
  -8  -5   8      180.38      169.70      7.85 o 
  -7  -5   8      139.32      134.54      4.15 o 
  -6  -5   8       57.22       59.87      3.76 o 
  -5  -5   8      349.22      351.69      8.00 o 
  -4  -5   8       51.88       50.87      3.97 o 
  -3  -5   8       33.55       29.22      1.95 o 
  -2  -5   8       54.47       61.57      2.70 o 
  -1  -5   8      474.22      485.93     10.20 o 
   0  -5   8       63.83       70.67      3.32 o 
   1  -5   8      217.84      242.15      7.88 o 
   2  -5   8      218.52      218.46      9.62 o 
   3  -5   8       22.71       24.30      2.21 o 
   4  -5   8       66.99       65.80      3.74 o 
   5  -5   8      103.82      108.69      4.88 o 
   6  -5   8       25.58       23.48      2.67 o 
   7  -5   8       82.39       80.57      6.62 o 
   8  -5   8       47.59       52.34      6.04 o 
   9  -5   8       57.04       53.26      6.31 o 
 -14  -4   8       78.20       85.17      4.26 o 
 -13  -4   8       51.71       53.34      3.50 o 
 -12  -4   8       21.34       20.30      2.63 o 
 -11  -4   8       49.88       53.04      3.11 o 
 -10  -4   8       44.69       52.49      2.81 o 
  -9  -4   8       31.51       31.62      2.22 o 
  -8  -4   8        5.53        3.00      1.06 o 
  -7  -4   8       62.47       67.22      2.38 o 
  -6  -4   8      338.30      323.75     11.31 o 
  -5  -4   8      418.69      409.01      9.09 o 
  -4  -4   8      110.51      100.11      3.63 o 
  -2  -4   8       76.98       60.62     13.37 o 
  -1  -4   8      111.18      121.04      5.49 o 
   0  -4   8      120.37      116.78      4.89 o 
   1  -4   8      194.37      180.18     15.58 o 
   2  -4   8        8.55        7.64      1.59 o 
   3  -4   8      111.38      111.55      4.22 o 
   4  -4   8       39.45       34.76      3.49 o 
   5  -4   8       65.70       59.17      3.83 o 
   6  -4   8      147.39      154.53      6.31 o 
   7  -4   8        7.83        8.00      2.82 o 
   8  -4   8       73.50       60.76      4.90 o 
   9  -4   8       69.88       65.64      7.33 o 
  10  -4   8        3.41        0.77      3.78 o 
 -15  -3   8      133.67      131.87      7.25 o 
 -14  -3   8      105.82      116.23      5.11 o 
 -13  -3   8       21.80       16.80      5.11 o 
 -12  -3   8       91.85       86.37      4.82 o 
 -11  -3   8        2.66        2.44      1.68 o 
 -10  -3   8        0.47        0.89      1.30 o 
  -9  -3   8       67.73       60.09      2.98 o 
  -8  -3   8      390.66      378.97      7.70 o 
  -7  -3   8     1102.12     1053.90     17.10 o 
  -6  -3   8     2353.60     2357.21     41.58 o 
  -5  -3   8      714.35      715.29     11.78 o 
  -4  -3   8        3.78        3.98      0.66 o 
  -3  -3   8       91.36      100.27      2.11 o 
  -2  -3   8       18.48       20.33      2.56 o 
  -1  -3   8      289.97      301.04     16.39 o 
   0  -3   8      149.64      141.48      4.28 o 
   1  -3   8      520.24      543.41     10.74 o 
   2  -3   8      766.50      797.57     15.85 o 
   3  -3   8      326.76      317.56      6.01 o 
   4  -3   8      197.46      195.00      4.35 o 
   5  -3   8       90.77       89.27      2.80 o 
   6  -3   8        0.02       -1.11      1.11 o 
   7  -3   8       92.17       88.77      3.39 o 
   8  -3   8       27.51       30.77      2.37 o 
   9  -3   8      166.32      166.65      5.20 o 
  10  -3   8      110.18      120.93      5.03 o 
 -15  -2   8       80.06       88.04      6.22 o 
 -14  -2   8        1.29       -2.11      2.27 o 
 -13  -2   8       44.71       49.01      3.79 o 
 -12  -2   8       40.17       43.87      3.31 o 
 -11  -2   8      102.78      101.92      4.21 o 
 -10  -2   8        7.47        3.17      1.43 o 
  -9  -2   8       80.21       76.11      3.40 o 
  -8  -2   8      129.37      130.49      3.72 o 
  -7  -2   8      754.45      727.05     14.05 o 
  -6  -2   8      147.29      147.52      4.51 o 
  -5  -2   8       25.95       26.69      1.92 o 
  -4  -2   8      831.00      852.99     13.72 o 
  -3  -2   8      453.19      453.28      6.89 o 
  -2  -2   8      314.07      323.67      5.20 o 
  -1  -2   8      184.18      184.82      3.55 o 
   0  -2   8      557.36      584.73      9.22 o 
   1  -2   8      234.86      232.68      5.34 o 
   2  -2   8       24.67       25.57      2.40 o 
   3  -2   8       55.67       56.32      2.58 o 
   4  -2   8       30.15       24.07      1.72 o 
   5  -2   8      284.50      303.54      7.43 o 
   6  -2   8      223.49      213.71      5.89 o 
   7  -2   8       68.99       68.32      3.42 o 
   8  -2   8       26.05       25.99      3.28 o 
   9  -2   8        8.47        5.05      1.87 o 
  10  -2   8        0.29        0.29      1.97 o 
  11  -2   8        8.16        7.54      2.74 o 
 -15  -1   8       55.80       63.87      4.54 o 
 -14  -1   8        2.18        0.49      2.03 o 
 -13  -1   8      113.64      111.30      4.89 o 
 -12  -1   8      102.62      100.81      4.40 o 
 -11  -1   8       29.88       26.45      2.57 o 
 -10  -1   8       83.87       69.25      3.64 o 
  -9  -1   8      177.23      162.40      5.53 o 
  -8  -1   8      765.63      727.58     12.55 o 
  -7  -1   8       29.21       25.64      2.03 o 
  -6  -1   8      678.97      661.48     11.19 o 
  -5  -1   8      155.80      159.26      3.72 o 
  -4  -1   8      263.62      262.30      5.08 o 
  -3  -1   8      127.06      128.79      3.11 o 
  -2  -1   8      459.94      473.47      7.21 o 
  -1  -1   8      655.43      624.25     10.30 o 
   0  -1   8      178.31      167.36      3.63 o 
   1  -1   8      391.44      381.62      7.76 o 
   2  -1   8      101.40      106.07      2.78 o 
   3  -1   8      291.48      305.48      7.01 o 
   4  -1   8      146.07      154.15      4.59 o 
   5  -1   8      187.12      205.20      5.68 o 
   6  -1   8       75.39       77.71      3.49 o 
   7  -1   8       48.07       49.94      3.25 o 
   8  -1   8        2.42        3.32      1.80 o 
   9  -1   8        4.29        3.97      2.13 o 
  10  -1   8       31.27       32.84      8.36 o 
  11  -1   8       26.90       21.75      5.77 o 
 -15   0   8      198.66      220.97      7.67 o 
 -14   0   8      121.59      124.50      5.40 o 
 -13   0   8        0.30        1.72      1.86 o 
 -12   0   8       31.88       26.89      3.10 o 
 -11   0   8       24.16       34.82      2.88 o 
 -10   0   8      133.01      109.86      6.33 o 
  -9   0   8       22.59       25.06      2.92 o 
  -8   0   8      601.09      577.15     11.83 o 
  -7   0   8      209.17      214.68      5.48 o 
  -6   0   8      277.89      285.12      6.51 o 
  -5   0   8       21.52       19.57      1.42 o 
  -4   0   8       44.59       40.35      1.81 o 
  -3   0   8      167.40      150.98      3.66 o 
  -2   0   8      853.13      788.89     12.60 o 
  -1   0   8      216.39      216.89      5.06 o 
   0   0   8      663.96      629.95     11.94 o 
   1   0   8       48.13       49.07      2.91 o 
   2   0   8        4.71        3.94      1.04 o 
   3   0   8      105.93      117.62      4.01 o 
   4   0   8        0.18        0.41      1.57 o 
   5   0   8        3.59       14.68      2.28 o 
   6   0   8        0.09       -0.22      1.66 o 
   7   0   8      225.65      237.62     11.16 o 
   8   0   8       41.96       39.04      5.20 o 
   9   0   8        5.43        8.09      3.65 o 
  10   0   8        2.74        3.44      3.46 o 
  11   0   8        7.12        2.64      3.69 o 
 -15   1   8       53.51       56.16      8.10 o 
 -14   1   8        2.98        3.46      2.71 o 
 -13   1   8      114.57      107.44      6.08 o 
 -12   1   8      100.16      101.29      6.29 o 
 -11   1   8       29.58       26.61      2.72 o 
 -10   1   8       84.89       76.54      3.67 o 
  -9   1   8      177.36      172.28      5.89 o 
  -8   1   8      755.13      743.54     14.52 o 
  -7   1   8       29.15       27.17      1.70 o 
  -6   1   8      688.14      662.51     13.57 o 
  -5   1   8      145.61      148.51      3.56 o 
  -4   1   8      259.31      243.93      4.93 o 
  -3   1   8      130.02      125.27      3.09 o 
  -2   1   8      459.94      464.99      8.02 o 
  -1   1   8      647.36      638.61     10.39 o 
   0   1   8      173.35      172.65      4.36 o 
   1   1   8      393.55      405.16      8.16 o 
   2   1   8       94.82      108.05      4.84 o 
   3   1   8      300.58      308.76     10.57 o 
   4   1   8      144.22      152.21      5.27 o 
   5   1   8      187.54      197.00      9.68 o 
   6   1   8       74.69       72.32      6.10 o 
   7   1   8       47.58       45.39      5.45 o 
   8   1   8        2.94        3.17      3.21 o 
   9   1   8        3.67        4.91      3.58 o 
  10   1   8       31.47       30.94      5.36 o 
  11   1   8       27.03       31.97      5.95 o 
 -14   2   8        1.23        4.93      4.08 o 
 -13   2   8       45.23       37.56      5.72 o 
 -12   2   8       39.18       43.07      5.70 o 
 -11   2   8      103.18      105.60      7.51 o 
 -10   2   8        8.19       12.43      3.48 o 
  -9   2   8       85.29       85.14      4.36 o 
  -8   2   8      124.09      129.91      4.40 o 
  -7   2   8      746.50      722.10     14.17 o 
  -6   2   8      146.08      148.00      4.34 o 
  -5   2   8       24.70       30.57      1.81 o 
  -4   2   8      827.52      844.06     13.51 o 
  -3   2   8      449.42      441.42      6.89 o 
  -2   2   8      316.30      321.77      9.16 o 
  -1   2   8      189.44      191.52      4.71 o 
   0   2   8      542.66      563.15     12.32 o 
   1   2   8      239.23      238.88      8.72 o 
   2   2   8       24.41       26.31      3.13 o 
   3   2   8       57.31       59.53      6.59 o 
   4   2   8       32.79       27.94      2.72 o 
   5   2   8      291.08      282.25     12.73 o 
   6   2   8      219.12      236.29     11.16 o 
   7   2   8       65.64       64.45      6.62 o 
   8   2   8       26.74       24.43      4.84 o 
   9   2   8        8.33        9.08      4.22 o 
  10   2   8        0.27       -1.60      3.59 o 
  11   2   8        7.99       18.27      5.21 o 
 -13   3   8       21.97       21.52      4.88 o 
 -12   3   8       89.78       98.24      7.48 o 
 -11   3   8        3.10       -2.76      2.81 o 
 -10   3   8        0.45       -2.47      2.47 o 
  -9   3   8       67.94       55.07      5.82 o 
  -8   3   8      382.20      375.71     15.64 o 
  -7   3   8     1127.57     1049.27     35.32 o 
  -6   3   8     2319.08     2396.99     73.91 o 
  -5   3   8      723.65      741.83     23.37 o 
  -4   3   8        2.56        2.15      1.09 o 
  -3   3   8       95.27      109.28      4.18 o 
  -2   3   8       18.55       21.97      2.24 o 
  -1   3   8      285.16      292.45      9.47 o 
   0   3   8      157.40      153.75      5.34 o 
   1   3   8      505.14      511.05     13.32 o 
   2   3   8      787.56      829.13     19.36 o 
   3   3   8      318.43      319.33      9.40 o 
   4   3   8      200.11      203.39      7.05 o 
   5   3   8       90.68       87.42      4.75 o 
   6   3   8        0.03       -0.76      2.70 o 
   7   3   8       90.29       82.49      7.84 o 
   8   3   8       27.61       27.78      5.57 o 
 -12   4   8       20.52       16.31      4.63 o 
 -11   4   8       50.63       53.37      6.29 o 
 -10   4   8       46.50       46.70      5.77 o 
  -9   4   8       32.53       34.51      5.11 o 
  -8   4   8        6.10       -0.06      2.95 o 
  -7   4   8       59.47       67.20      5.83 o 
  -6   4   8      337.76      313.59     13.79 o 
  -5   4   8      414.29      388.44     15.94 o 
  -2   4   8       73.00       64.22      5.41 o 
  -1   4   8      113.84      122.02      7.42 o 
   0   4   8      120.03      118.04      7.17 o 
   1   4   8      198.07      173.25      9.34 o 
   2   4   8        8.52        5.95      2.98 o 
   3   4   8      114.36      124.24      7.92 o 
   4   4   8       41.18       45.46      5.53 o 
   5   4   8       63.27       63.70      6.66 o 
   6   4   8      145.52      138.53      9.34 o 
 -12   5   8       50.67       49.94      6.76 o 
 -11   5   8       10.39        4.53      3.88 o 
 -10   5   8       14.88       13.53      4.52 o 
  -9   5   8       11.93       12.15      3.97 o 
  -8   5   8      185.24      173.76      9.81 o 
  -7   5   8      137.93      140.27      8.63 o 
  -6   5   8       52.25       44.41      5.44 o 
  -5   5   8      354.91      370.44     15.40 o 
  -4   5   8       52.69       56.61      5.78 o 
  -3   5   8       32.49       27.30      4.15 o 
  -2   5   8       54.53       62.53      5.67 o 
  -1   5   8      479.88      475.22     19.20 o 
   0   5   8       67.10       70.26      6.15 o 
   1   5   8      212.91      244.11     12.24 o 
   2   5   8      223.92      221.08     11.65 o 
   3   5   8       22.47       17.35      4.33 o 
   4   5   8       64.89       68.51      7.15 o 
   5   5   8      104.59      116.26      8.73 o 
   6   5   8       25.92       32.05      5.46 o 
   7   5   8       83.84       90.13      8.84 o 
 -11   6   8       56.60       58.47      7.06 o 
 -10   6   8       39.33       34.93      5.78 o 
  -9   6   8       10.14       14.09      4.22 o 
  -8   6   8       27.99       24.34      4.80 o 
  -7   6   8       85.22       86.45      7.14 o 
  -6   6   8       14.54       23.70      4.48 o 
  -5   6   8       88.46       93.30      7.00 o 
  -4   6   8       13.52       19.06      4.04 o 
  -3   6   8       85.53       77.69      6.35 o 
  -2   6   8       13.08        9.47      3.16 o 
  -1   6   8       20.41       13.86      3.85 o 
   0   6   8      325.43      329.58     15.13 o 
   1   6   8       75.69       78.19      6.97 o 
   2   6   8       38.97       30.52      5.30 o 
   3   6   8        2.43       -0.16      3.12 o 
   4   6   8       35.61       24.43      5.33 o 
   5   6   8       13.90       23.93      5.40 o 
   6   6   8       21.57       22.57      5.33 o 
   7   6   8       21.14       23.63      5.71 o 
 -10   7   8       35.31       30.89      6.06 o 
  -9   7   8       56.36       63.47      7.11 o 
  -8   7   8       91.25       97.88      7.97 o 
  -7   7   8       13.04       14.15      4.18 o 
  -6   7   8       63.32       68.68      7.27 o 
  -5   7   8        2.69        0.03      3.14 o 
  -4   7   8       98.90       91.67      7.68 o 
  -3   7   8       71.78       49.38      6.26 o 
  -2   7   8       30.06       35.56      5.51 o 
  -1   7   8       71.42       65.66      7.16 o 
   0   7   8       92.11       86.48      7.74 o 
   1   7   8       23.56       28.40      5.71 o 
   2   7   8       35.62       50.77      7.06 o 
   3   7   8       78.18       90.83      8.15 o 
   4   7   8        6.14        4.42      4.15 o 
   5   7   8       10.32        4.99      4.40 o 
   6   7   8       35.35       20.19      5.31 o 
   7   7   8       26.45       25.24      6.36 o 
  -9   8   8       72.04       62.15      7.73 o 
  -8   8   8       63.89       53.70      7.03 o 
  -7   8   8       45.33       47.58      6.61 o 
  -6   8   8        3.40       -1.26      3.45 o 
  -5   8   8       27.31       26.08      5.03 o 
  -4   8   8       14.84       20.79      4.86 o 
  -3   8   8       23.12       12.80      4.22 o 
  -2   8   8       99.77      113.22      9.09 o 
  -1   8   8       45.26       44.79      6.66 o 
   0   8   8       29.01       26.30      5.41 o 
   1   8   8       32.55       38.98      6.47 o 
   2   8   8       29.38       29.32      6.18 o 
   3   8   8       58.28       54.05      7.97 o 
   4   8   8       35.02       35.98      7.02 o 
   5   8   8       36.94       43.12      7.82 o 
   6   8   8       13.00       11.45      5.66 o 
  -8   9   8       22.07       17.06      5.38 o 
  -7   9   8      173.64      172.52     11.57 o 
  -6   9   8      141.78      158.17     10.95 o 
  -5   9   8      120.16      143.02     10.31 o 
  -4   9   8      104.46      122.05      9.69 o 
  -3   9   8       52.64       49.47      7.29 o 
  -2   9   8       19.26       24.88      5.69 o 
  -1   9   8       24.79       27.16      5.86 o 
   0   9   8       46.99       44.40      7.05 o 
   1   9   8      189.69      216.90     13.88 o 
   2   9   8      192.86      186.06     13.36 o 
   3   9   8       70.12       51.21      8.31 o 
   4   9   8       99.69       99.87     11.19 o 
  -4  10   8       71.29       88.27      9.57 o 
  -3  10   8       11.98       34.24      6.65 o 
  -2  10   8       18.39       24.99      6.13 o 
  -1  10   8        7.93       14.96      5.33 o 
   0  10   8        2.50        3.83      4.39 o 
  -8  -9   9       61.58       67.90     10.29 o 
  -7  -9   9      106.06      124.18     13.17 o 
  -6  -9   9       96.24      120.60     12.34 o 
  -5  -9   9       15.49        8.57      3.89 o 
  -4  -9   9        7.42        9.54      3.66 o 
  -3  -9   9       19.07       20.24      6.39 o 
  -2  -9   9       25.47       16.23      5.82 o 
  -1  -9   9       69.25       62.63      8.94 o 
   0  -9   9       60.94       72.37      9.42 o 
   1  -9   9       25.52       16.05      5.68 o 
   2  -9   9       66.87       79.15     11.61 o 
   3  -9   9       12.11       14.87      5.76 o 
 -10  -8   9       23.32       25.99      7.11 o 
  -9  -8   9       18.14       18.29      6.13 o 
  -8  -8   9       65.90       69.62      9.63 o 
  -7  -8   9        0.66       -1.52      3.82 o 
  -6  -8   9      168.16      180.74      9.19 o 
  -5  -8   9       10.80       14.17      5.76 o 
  -4  -8   9       21.36       28.83      4.47 o 
  -3  -8   9        1.77        2.96      2.91 o 
  -2  -8   9        6.76        5.33      4.20 o 
  -1  -8   9       20.69       17.71      5.57 o 
   0  -8   9       23.36       29.33      6.18 o 
   1  -8   9       86.68       69.25      8.88 o 
   2  -8   9      109.44      123.07      7.22 o 
   3  -8   9        4.59        6.14      3.27 o 
   4  -8   9       66.69       75.18      9.17 o 
   5  -8   9       20.82       20.06      5.98 o 
 -11  -7   9        1.88        2.92      4.60 o 
 -10  -7   9       85.71      110.61     11.75 o 
  -9  -7   9       43.58       42.81      7.44 o 
  -8  -7   9       30.83       32.64      6.43 o 
  -7  -7   9        5.69        5.20      3.82 o 
  -6  -7   9       50.02       52.20      5.34 o 
  -5  -7   9        2.52        0.67      2.68 o 
  -4  -7   9        1.41       -0.90      2.42 o 
  -3  -7   9       49.18       53.02      5.12 o 
  -2  -7   9       24.52       23.57      5.73 o 
  -1  -7   9       10.37        6.90      4.40 o 
   0  -7   9        4.65        7.18      4.15 o 
   1  -7   9        4.06       18.48      4.95 o 
   2  -7   9       47.18       47.90      5.29 o 
   3  -7   9       59.63       54.24      5.27 o 
   4  -7   9       15.67       21.66      3.80 o 
   5  -7   9        6.61        3.65      4.19 o 
   6  -7   9        8.48        7.34      4.06 o 
   7  -7   9        2.23        0.69      2.01 o 
 -12  -6   9       58.24       49.36      8.13 o 
 -11  -6   9       35.47       25.68      6.46 o 
 -10  -6   9       16.95       14.39      4.87 o 
  -9  -6   9        3.57       -1.49      3.28 o 
  -8  -6   9        2.59        1.22      5.03 o 
  -7  -6   9      134.77      130.08     14.89 o 
  -6  -6   9       90.23       96.56      5.96 o 
  -5  -6   9       43.67       50.27      4.86 o 
  -4  -6   9       33.70       41.50      4.28 o 
  -3  -6   9      121.28      108.47      5.88 o 
  -2  -6   9        8.17        7.48      2.51 o 
  -1  -6   9       56.81       59.15      7.39 o 
   0  -6   9      123.86      134.85     12.66 o 
   1  -6   9       54.07       49.69      3.05 o 
   2  -6   9       14.26       16.06      1.97 o 
   3  -6   9      141.88      143.78      4.99 o 
   4  -6   9       24.67       26.34      2.62 o 
   5  -6   9        3.71        5.27      1.76 o 
   6  -6   9       88.96       93.46      4.65 o 
   7  -6   9       25.28       25.30      4.44 o 
   8  -6   9        5.31        5.70      3.57 o 
 -13  -5   9       51.58       48.90      4.34 o 
 -12  -5   9        2.08        2.75      1.39 o 
 -11  -5   9       18.55       21.25      2.51 o 
 -10  -5   9        9.65        9.65      1.24 o 
  -9  -5   9      178.01      174.94      6.08 o 
  -8  -5   9       32.76       29.36      2.35 o 
  -7  -5   9      266.68      255.78      6.68 o 
  -6  -5   9       29.25       25.45      2.10 o 
  -5  -5   9       34.49       31.88      2.28 o 
  -4  -5   9       92.45       97.94      4.82 o 
  -3  -5   9      173.40      168.76      4.90 o 
  -2  -5   9      236.76      215.91      5.83 o 
  -1  -5   9      128.01      131.82      4.29 o 
   0  -5   9      135.88      126.36      5.19 o 
   1  -5   9       90.60       96.30      4.70 o 
   2  -5   9       12.69       18.12      2.19 o 
   3  -5   9       29.39       29.13      2.21 o 
   4  -5   9       32.01       33.77      2.93 o 
   5  -5   9        9.72       12.43      2.22 o 
   6  -5   9      168.01      166.54      7.94 o 
   7  -5   9       49.48       55.25      5.07 o 
   8  -5   9       42.10       37.51      5.54 o 
   9  -5   9        1.26       -3.21      3.28 o 
 -14  -4   9       86.29       78.43      4.15 o 
 -13  -4   9      107.29      116.11      4.69 o 
 -12  -4   9        8.13        4.21      1.79 o 
 -11  -4   9      133.10      135.88      4.65 o 
 -10  -4   9        0.38       -0.21      1.42 o 
  -9  -4   9       51.45       52.99      2.75 o 
  -8  -4   9       24.10       27.17      1.85 o 
  -7  -4   9       85.00       80.04      2.66 o 
  -6  -4   9      579.78      528.77     11.56 o 
  -5  -4   9      593.22      580.05     12.25 o 
  -4  -4   9      282.96      289.30      7.08 o 
  -3  -4   9      156.77      147.50      8.81 o 
  -2  -4   9        5.76        2.50      1.05 o 
  -1  -4   9       46.18       49.28      5.53 o 
   0  -4   9       52.74       60.10      3.71 o 
   1  -4   9      217.99      225.88      6.02 o 
   2  -4   9      579.94      609.96     15.31 o 
   3  -4   9      213.35      231.23      6.50 o 
   4  -4   9       87.77       88.79      5.79 o 
   5  -4   9       35.55       37.58      3.06 o 
   6  -4   9       19.55       17.45      2.94 o 
   7  -4   9      138.59      135.01      9.04 o 
   8  -4   9       35.92       36.30      4.20 o 
   9  -4   9       34.64       27.08      5.55 o 
 -15  -3   9      217.02      235.50     15.85 o 
 -14  -3   9        2.65        3.80      2.12 o 
 -13  -3   9       29.39       30.96      4.77 o 
 -12  -3   9        0.99       -0.78      1.82 o 
 -11  -3   9       82.66       82.73      5.70 o 
 -10  -3   9        8.96        9.29      1.72 o 
  -9  -3   9      151.71      147.81      4.75 o 
  -8  -3   9      198.20      189.99      4.72 o 
  -7  -3   9      282.61      275.86      5.90 o 
  -6  -3   9      603.80      583.81     10.28 o 
  -5  -3   9     1006.34     1018.96     18.73 o 
  -4  -3   9      335.76      339.10      6.43 o 
  -3  -3   9      163.61      152.98      6.25 o 
  -2  -3   9      511.25      524.83     10.57 o 
  -1  -3   9      753.33      748.75     17.26 o 
   0  -3   9       80.37       77.71      8.44 o 
   1  -3   9      274.67      270.61      8.50 o 
   2  -3   9       41.88       41.49      1.95 o 
   3  -3   9       65.46       65.83      2.54 o 
   4  -3   9      148.93      148.08      4.06 o 
   5  -3   9       27.33       27.68      1.80 o 
   6  -3   9      246.69      244.84      6.22 o 
   7  -3   9      247.46      275.87      6.94 o 
   8  -3   9      133.02      133.85      4.50 o 
   9  -3   9      146.07      148.48      5.26 o 
  10  -3   9       18.41       14.38      3.11 o 
 -15  -2   9        1.02       -0.38      2.19 o 
 -14  -2   9      335.18      363.13      9.81 o 
 -13  -2   9        3.42        4.61      2.01 o 
 -12  -2   9      155.28      166.76      5.74 o 
 -11  -2   9       51.32       53.89      3.42 o 
 -10  -2   9       69.52       65.83      3.41 o 
  -9  -2   9       35.74       37.77      3.69 o 
  -8  -2   9       46.67       41.81      2.36 o 
  -7  -2   9      588.33      547.07      9.90 o 
  -6  -2   9      146.44      150.47      4.80 o 
  -5  -2   9      448.58      465.41     10.04 o 
  -4  -2   9      416.45      379.24      8.56 o 
  -3  -2   9      200.39      197.94      4.72 o 
  -2  -2   9      191.25      191.14      3.57 o 
  -1  -2   9       45.55       45.70      1.54 o 
   0  -2   9      214.23      210.20      6.02 o 
   1  -2   9        2.64        2.70      0.99 o 
   2  -2   9      712.20      704.67     13.50 o 
   3  -2   9       49.45       45.10      2.54 o 
   4  -2   9       29.25       24.14      2.07 o 
   5  -2   9      273.57      269.39      6.83 o 
   6  -2   9        0.80        0.04      1.86 o 
   7  -2   9       99.87      101.38      4.15 o 
   8  -2   9        6.88        6.95      2.36 o 
   9  -2   9       83.72       88.81      4.34 o 
  10  -2   9      154.22      172.87      6.02 o 
 -15  -1   9       25.80       22.01      6.45 o 
 -14  -1   9       36.08       32.05      3.99 o 
 -13  -1   9       61.95       68.34      4.28 o 
 -12  -1   9       28.18       23.08      2.69 o 
 -11  -1   9        0.95        0.81      1.49 o 
 -10  -1   9      135.47      159.39      5.55 o 
  -9  -1   9       25.78       29.61      3.09 o 
  -8  -1   9      201.07      190.82      4.74 o 
  -7  -1   9      198.49      182.96      5.16 o 
  -6  -1   9      289.57      282.93      5.75 o 
  -5  -1   9       92.89       97.21      2.91 o 
  -4  -1   9      295.70      308.54      5.96 o 
  -3  -1   9      162.73      165.69      3.83 o 
  -2  -1   9       93.33       93.52      2.37 o 
  -1  -1   9      272.49      267.00      5.30 o 
   0  -1   9      356.16      353.22      7.68 o 
   1  -1   9       57.12       56.49      2.26 o 
   2  -1   9      321.30      313.10      8.61 o 
   3  -1   9      195.09      204.41      5.52 o 
   4  -1   9       77.63       77.70      3.28 o 
   5  -1   9        9.24        6.67      1.69 o 
   6  -1   9       65.79       70.37      3.58 o 
   7  -1   9       44.33       39.94      3.06 o 
   8  -1   9       17.29       16.22      5.53 o 
   9  -1   9       13.41        6.83      2.91 o 
  10  -1   9       13.09       11.79      3.64 o 
 -15   0   9       26.84       29.50      5.46 o 
 -14   0   9       52.85       54.98      4.11 o 
 -13   0   9      114.68      129.26      5.28 o 
 -12   0   9       84.30       82.62      5.06 o 
 -11   0   9      160.98      178.37      5.76 o 
 -10   0   9        6.02        4.45      1.65 o 
  -9   0   9      139.63       95.01      3.83 o 
  -8   0   9      377.34      363.59      7.22 o 
  -7   0   9      719.05      696.97     14.09 o 
  -6   0   9      472.91      442.67      9.26 o 
  -5   0   9        0.75        0.84      0.92 o 
  -4   0   9      205.63      204.78      4.44 o 
  -3   0   9        0.95        1.58      0.80 o 
  -2   0   9     1068.46     1083.28     16.98 o 
  -1   0   9        5.34        5.48      0.97 o 
   0   0   9      310.45      318.28      6.01 o 
   1   0   9      137.02      134.96      4.83 o 
   2   0   9      178.32      170.40      8.48 o 
   3   0   9      407.18      409.85     10.90 o 
   4   0   9      170.02      170.86      6.21 o 
   5   0   9       23.72       30.25      3.04 o 
   6   0   9       45.89       51.20      5.42 o 
   7   0   9       80.09       84.68      6.67 o 
   8   0   9       48.10       42.57      5.53 o 
   9   0   9        0.47       -2.93      2.93 o 
  10   0   9       29.83       18.30      4.58 o 
  11   0   9        5.14        6.93      4.26 o 
 -15   1   9       28.09       24.09      4.23 o 
 -14   1   9       36.04       30.51      4.38 o 
 -13   1   9       60.43       66.99      5.78 o 
 -12   1   9       28.46       31.62      2.99 o 
 -11   1   9        1.14        1.86      1.72 o 
 -10   1   9      134.50      158.39      5.26 o 
  -9   1   9       28.87       29.56      2.50 o 
  -8   1   9      214.00      200.92      5.61 o 
  -7   1   9      206.13      195.36      5.10 o 
  -6   1   9      283.58      269.68      6.38 o 
  -5   1   9       94.67       96.81      2.85 o 
  -4   1   9      296.31      305.23      5.91 o 
  -3   1   9      163.13      168.86      3.44 o 
  -2   1   9       91.74       89.33      2.66 o 
  -1   1   9      288.27      280.55      5.41 o 
   0   1   9      364.21      360.27      7.66 o 
   1   1   9       52.18       54.41      3.03 o 
   2   1   9      318.20      315.66      7.12 o 
   3   1   9      197.00      214.23      7.51 o 
   4   1   9       78.77       60.13      5.76 o 
   5   1   9        9.56        7.64      2.89 o 
   6   1   9       69.43       69.30      6.02 o 
   7   1   9       47.33       45.24      5.53 o 
   8   1   9       15.89       12.52      3.91 o 
   9   1   9       12.96        8.64      4.08 o 
  10   1   9       13.53       13.30      4.70 o 
 -14   2   9      330.83      346.24     16.88 o 
 -13   2   9        3.92        2.75      3.53 o 
 -12   2   9      153.67      155.71      9.76 o 
 -11   2   9       52.09       54.64      6.08 o 
 -10   2   9       69.17       69.23      6.18 o 
  -9   2   9       37.46       40.92      3.48 o 
  -8   2   9       46.95       49.04      3.64 o 
  -7   2   9      580.29      559.66     14.02 o 
  -6   2   9      154.41      155.32      6.45 o 
  -5   2   9      449.96      467.21     11.34 o 
  -4   2   9      408.37      396.75      7.13 o 
  -3   2   9      204.96      203.06      4.34 o 
  -2   2   9      183.93      182.30      4.13 o 
  -1   2   9       47.34       49.11      2.45 o 
   0   2   9      212.76      214.94      6.60 o 
   1   2   9        2.09        2.50      1.48 o 
   2   2   9      702.12      693.28     34.16 o 
   3   2   9       53.47       54.54      3.43 o 
   4   2   9       29.85       25.21      2.70 o 
   5   2   9      274.12      282.02     12.52 o 
   6   2   9        0.59       -2.19      2.65 o 
   7   2   9      100.29      109.74      8.17 o 
   8   2   9        6.65        3.26      3.51 o 
   9   2   9       82.42       73.26      7.81 o 
  10   2   9      156.90      169.69     11.13 o 
 -14   3   9        2.71        0.24      3.76 o 
 -13   3   9       30.64       28.00      5.40 o 
 -12   3   9        0.92       -3.03      3.03 o 
 -11   3   9       82.00       79.56      7.01 o 
 -10   3   9        8.65        7.05      3.61 o 
  -9   3   9      155.84      163.22      9.23 o 
  -8   3   9      202.33      191.86     10.03 o 
  -7   3   9      296.22      278.43     12.64 o 
  -6   3   9      597.26      592.66     21.53 o 
  -5   3   9      998.31     1028.87     31.99 o 
  -4   3   9      335.04      339.51      8.76 o 
  -3   3   9      164.43      157.61      4.42 o 
  -2   3   9      510.55      526.12     26.83 o 
  -1   3   9      755.37      723.64     17.55 o 
   0   3   9       85.72       89.74      4.08 o 
   1   3   9      268.25      281.28      8.41 o 
   2   3   9       43.23       49.53      3.52 o 
   3   3   9       66.51       72.56      7.74 o 
   4   3   9      150.45      149.27      6.01 o 
   5   3   9       26.75       25.18      4.38 o 
   6   3   9      249.93      260.51     12.56 o 
   7   3   9      247.28      283.55     13.92 o 
   8   3   9      129.69      131.28      9.69 o 
 -13   4   9      110.34      115.81      9.10 o 
 -12   4   9        7.65        4.76      3.94 o 
 -11   4   9      132.75      145.75      9.32 o 
 -10   4   9        0.18        2.81      3.46 o 
  -9   4   9       53.12       49.53      6.04 o 
  -8   4   9       23.90       23.09      4.50 o 
  -7   4   9       85.24       82.61      6.49 o 
  -6   4   9      591.16      551.74     20.58 o 
  -5   4   9      581.93      573.24     21.66 o 
  -4   4   9      283.61      252.25     12.29 o 
  -3   4   9      157.33      162.42      8.72 o 
  -2   4   9        6.56        0.64      2.40 o 
  -1   4   9       45.55       48.67      5.34 o 
   0   4   9       52.83       54.54      5.56 o 
   1   4   9      222.82      232.63     11.18 o 
   2   4   9      568.45      542.69     21.91 o 
   3   4   9      221.44      216.75     11.29 o 
   4   4   9       85.19       84.79      6.82 o 
   5   4   9       34.84       37.00      5.26 o 
 -12   5   9        2.15        2.99      4.04 o 
 -11   5   9       18.94       14.49      4.78 o 
 -10   5   9        8.68        6.06      4.03 o 
  -9   5   9      177.74      164.76     10.12 o 
  -8   5   9       34.49       38.89      5.50 o 
  -7   5   9      258.63      246.64     12.40 o 
  -6   5   9       31.85       28.38      4.68 o 
  -5   5   9       34.33       34.35      4.76 o 
  -4   5   9       92.81      102.34      7.13 o 
  -3   5   9      169.61      170.29      9.46 o 
  -2   5   9      236.52      215.71     11.11 o 
  -1   5   9      122.61      119.36      7.99 o 
   0   5   9      129.23      124.50      8.29 o 
   1   5   9       94.25       93.55      7.27 o 
   2   5   9       11.65       14.93      3.93 o 
   3   5   9       29.62       28.52      4.90 o 
   4   5   9       31.63       33.77      5.59 o 
   5   5   9       10.44       16.46      4.51 o 
   6   5   9      164.41      181.30     11.06 o 
 -12   6   9       57.29       42.76      6.71 o 
 -11   6   9       35.07       21.26      5.46 o 
 -10   6   9       17.24       20.60      5.29 o 
  -9   6   9        3.17        3.43      3.72 o 
  -8   6   9        2.60        4.78      3.68 o 
  -7   6   9      135.49      130.97      8.81 o 
  -6   6   9       91.82       93.52      7.61 o 
  -5   6   9       44.50       48.10      5.92 o 
  -4   6   9       36.42       26.37      4.73 o 
  -3   6   9      121.95      111.36      8.06 o 
  -2   6   9        7.21        3.74      2.80 o 
  -1   6   9       55.80       47.68      5.84 o 
   0   6   9      124.66      144.78      9.22 o 
   1   6   9       55.15       52.84      6.50 o 
   2   6   9       13.11       15.70      4.42 o 
   3   6   9      138.12      141.90      9.93 o 
   4   6   9       24.71       28.09      5.64 o 
   5   6   9        3.54        5.12      3.99 o 
   6   6   9       89.97       81.05      8.94 o 
 -11   7   9        1.77       -0.20      4.37 o 
 -10   7   9       86.83      110.35      9.12 o 
  -9   7   9       41.61       37.39      6.11 o 
  -8   7   9       31.55       25.91      5.43 o 
  -7   7   9        6.66        8.46      3.98 o 
  -6   7   9       50.09       55.23      6.67 o 
  -5   7   9        2.49        7.32      4.00 o 
  -4   7   9        1.42        3.35      3.31 o 
  -3   7   9       50.08       52.22      6.41 o 
  -2   7   9       23.18       36.57      5.62 o 
  -1   7   9        9.38        7.17      3.53 o 
   0   7   9        5.49        4.66      3.55 o 
   1   7   9        4.02       -0.07      3.14 o 
   2   7   9       48.53       56.31      7.23 o 
   3   7   9       59.46       63.10      8.05 o 
   4   7   9       15.43       23.86      5.96 o 
   5   7   9        6.44        3.04      4.30 o 
   6   7   9        8.62        3.72      4.65 o 
   7   7   9        2.54        7.94      4.96 o 
 -10   8   9       24.24       28.07      6.23 o 
  -9   8   9       17.93       25.25      6.01 o 
  -8   8   9       65.95       62.79      7.68 o 
  -7   8   9        0.61        4.19      4.01 o 
  -6   8   9      168.23      176.95     11.39 o 
  -5   8   9       10.12       13.23      4.58 o 
  -4   8   9       21.59       32.35      5.79 o 
  -3   8   9        1.79        4.37      3.65 o 
  -2   8   9        6.86        6.07      3.75 o 
  -1   8   9       20.48       26.03      5.56 o 
   0   8   9       23.27       21.38      5.13 o 
   1   8   9       86.31       80.87      8.89 o 
   2   8   9      108.94      124.28     10.29 o 
   3   8   9        4.23        8.01      5.02 o 
   4   8   9       67.47       61.26      8.48 o 
   5   8   9       20.06       32.88      7.01 o 
  -8   9   9       63.63       69.33      8.34 o 
  -7   9   9      107.22      133.93     10.55 o 
  -6   9   9       94.27       83.31      9.06 o 
  -5   9   9       15.50       20.71      5.47 o 
  -4   9   9        7.45       14.08      4.63 o 
  -2   9   9       24.56       21.06      5.35 o 
  -1   9   9       71.26       69.98      8.70 o 
   0   9   9       61.69       61.02      8.35 o 
   1   9   9       25.41       32.05      6.76 o 
   2   9   9       67.34       54.86      8.36 o 
   3   9   9       12.16       13.78      5.80 o 
  -7  -9  10       13.98       18.09      6.53 o 
  -6  -9  10      150.34      164.47      9.64 o 
  -5  -9  10      216.27      224.51     10.89 o 
  -4  -9  10       58.96       58.76      9.40 o 
  -3  -9  10       65.59       72.22      9.68 o 
  -2  -9  10       99.22      116.11     11.99 o 
  -1  -9  10       16.92       14.12      5.64 o 
   0  -9  10       19.47       14.84      5.80 o 
   1  -9  10       25.47       25.68      6.83 o 
   2  -9  10       76.01       65.24      9.36 o 
  -9  -8  10        1.34        4.62      4.77 o 
  -8  -8  10        2.43        0.12      4.49 o 
  -7  -8  10       38.97       25.07      4.80 o 
  -6  -8  10       43.38       54.49      8.35 o 
  -5  -8  10       27.54       25.97      4.58 o 
  -4  -8  10       64.22       66.52     11.71 o 
  -3  -8  10       26.42       24.28      6.23 o 
  -2  -8  10        0.71        3.50      4.44 o 
  -1  -8  10       11.58       12.78      5.41 o 
   0  -8  10       42.30       56.25      8.34 o 
   1  -8  10       21.85       21.31      6.04 o 
   2  -8  10        1.26        0.23      4.26 o 
   3  -8  10        8.55       10.26      5.40 o 
   4  -8  10       54.19       40.79      7.23 o 
 -11  -7  10       34.51       52.06      8.78 o 
 -10  -7  10       16.97       21.31      6.11 o 
  -9  -7  10        7.58        8.41      4.50 o 
  -8  -7  10       90.04       91.23      7.35 o 
  -7  -7  10       64.94       65.05      6.11 o 
  -6  -7  10       54.77       48.87     11.53 o 
  -5  -7  10       19.48       16.69      3.63 o 
  -4  -7  10      214.10      221.02      9.32 o 
  -3  -7  10        9.69       11.31      3.08 o 
  -2  -7  10       64.59       67.72      8.66 o 
  -1  -7  10      171.58      155.92     11.45 o 
   0  -7  10        2.07       -2.77      3.54 o 
   1  -7  10       13.01       13.50      4.82 o 
   2  -7  10       20.70       16.56      5.18 o 
   3  -7  10       10.31        8.96      3.16 o 
   4  -7  10       24.55       25.64      4.09 o 
   5  -7  10       72.17       76.24      4.53 o 
   6  -7  10       32.16       38.63      3.42 o 
 -12  -6  10       31.94       32.95      7.17 o 
 -11  -6  10       15.16        9.40      5.03 o 
 -10  -6  10       23.80       28.08      6.47 o 
  -9  -6  10       65.13       88.94      9.73 o 
  -8  -6  10       43.13       45.43      5.20 o 
  -7  -6  10      154.16      154.26      7.81 o 
  -6  -6  10       31.13       32.54      4.32 o 
  -5  -6  10      124.98      130.68      6.83 o 
  -4  -6  10      127.23      140.47      6.91 o 
  -3  -6  10       66.06       70.99      5.54 o 
  -2  -6  10        9.36       10.25      1.69 o 
  -1  -6  10       21.60       22.80      2.38 o 
   0  -6  10       23.43       22.13      2.39 o 
   1  -6  10       65.05       58.48      5.90 o 
   2  -6  10      103.60      105.53      4.98 o 
   3  -6  10       20.57       23.11      2.81 o 
   4  -6  10       12.94       14.61      2.37 o 
   5  -6  10        7.63        4.79      1.73 o 
   6  -6  10       28.79       29.37      3.13 o 
   7  -6  10        5.90        3.06      3.33 o 
 -13  -5  10        0.35        1.87      1.54 o 
 -12  -5  10       68.60       78.15      4.73 o 
 -11  -5  10      100.22       97.14      4.95 o 
 -10  -5  10       88.03       91.59      4.65 o 
  -9  -5  10       43.37       45.69      3.07 o 
  -8  -5  10       28.48       26.03      2.43 o 
  -7  -5  10       48.45       43.35      2.83 o 
  -6  -5  10       17.94       18.56      2.28 o 
  -5  -5  10        7.49        6.43      1.55 o 
  -4  -5  10        4.61        5.82      1.70 o 
  -3  -5  10      220.15      222.78      6.15 o 
  -2  -5  10       82.00       67.53      3.37 o 
  -1  -5  10       51.14       44.75      5.96 o 
   0  -5  10      113.26      117.73      5.30 o 
   1  -5  10      100.06       97.81      4.89 o 
   2  -5  10       97.27       98.20      5.07 o 
   3  -5  10       34.92       31.66      2.69 o 
   4  -5  10       54.60       56.42      3.72 o 
   5  -5  10       35.67       40.07      3.39 o 
   6  -5  10       25.97       20.07      4.16 o 
   7  -5  10       63.99       61.60      5.93 o 
   8  -5  10       32.43       26.81      5.18 o 
 -14  -4  10      212.02      217.17     14.69 o 
 -13  -4  10      208.38      217.34      6.60 o 
 -12  -4  10       12.65       15.16      2.23 o 
 -11  -4  10        2.43        2.76      1.57 o 
 -10  -4  10       20.20       18.82      1.98 o 
  -9  -4  10       12.42       13.21      1.57 o 
  -8  -4  10      104.93      105.47      3.30 o 
  -7  -4  10      429.54      415.18      7.86 o 
  -6  -4  10       55.39       52.45      3.08 o 
  -5  -4  10      159.63      165.22      5.75 o 
  -4  -4  10      399.64      373.64      8.83 o 
  -3  -4  10       37.29       37.21      2.65 o 
  -2  -4  10       75.10       72.82      3.52 o 
  -1  -4  10      223.37      227.99      6.10 o 
   0  -4  10      326.52      311.55      9.51 o 
   1  -4  10      190.83      187.00      5.57 o 
   2  -4  10       38.50       39.29      3.69 o 
   3  -4  10        3.49        3.08      2.23 o 
   4  -4  10       10.34        8.40      2.59 o 
   5  -4  10       24.02       33.17      3.73 o 
   6  -4  10       37.28       41.42      4.20 o 
   7  -4  10       47.79       45.58      9.07 o 
   8  -4  10      217.85      227.80      9.24 o 
   9  -4  10       77.66       72.06      8.07 o 
 -14  -3  10      167.67      175.47      6.24 o 
 -13  -3  10      127.51      136.61      5.35 o 
 -12  -3  10       21.57       19.90      2.47 o 
 -11  -3  10       59.71       59.08      3.58 o 
 -10  -3  10      185.37      185.16      5.56 o 
  -9  -3  10       70.81       70.20      3.10 o 
  -8  -3  10       99.79       89.17      3.13 o 
  -7  -3  10        0.80       -0.53      1.15 o 
  -6  -3  10      363.48      338.81      6.78 o 
  -5  -3  10      831.61      789.19     13.33 o 
  -4  -3  10      240.38      221.14      4.76 o 
  -3  -3  10      632.49      596.34     14.37 o 
  -2  -3  10       86.61       86.10      2.72 o 
  -1  -3  10       22.72       21.34      1.09 o 
   0  -3  10      311.40      311.97      5.09 o 
   1  -3  10      214.64      218.96      4.24 o 
   2  -3  10      279.60      274.09      6.34 o 
   3  -3  10      389.36      382.85     11.09 o 
   4  -3  10      128.34      134.93      4.09 o 
   5  -3  10       42.55       38.36      2.34 o 
   6  -3  10        8.08        8.45      1.62 o 
   7  -3  10       52.11       50.83      2.84 o 
   8  -3  10        2.23       -0.31      1.47 o 
   9  -3  10        5.57        3.46      1.68 o 
 -15  -2  10       37.71       42.78      4.16 o 
 -14  -2  10      257.00      263.60      8.21 o 
 -13  -2  10       24.26       28.05      2.98 o 
 -12  -2  10       21.18       16.69      2.42 o 
 -11  -2  10        9.36       11.89      2.12 o 
 -10  -2  10        0.94       -0.64      1.34 o 
  -9  -2  10       90.29       90.65      3.36 o 
  -8  -2  10      106.89      101.55      3.37 o 
  -7  -2  10      496.04      470.64      8.97 o 
  -6  -2  10      244.85      229.75      5.19 o 
  -5  -2  10      492.71      458.82     10.25 o 
  -4  -2  10      224.33      245.54      6.25 o 
  -3  -2  10       83.75       93.57      3.53 o 
  -2  -2  10      308.17      312.60      7.27 o 
  -1  -2  10      142.60      137.03      4.61 o 
   0  -2  10      307.17      313.25     10.90 o 
   1  -2  10      358.09      356.37      9.07 o 
   2  -2  10       61.47       68.69      2.97 o 
   3  -2  10       89.25       82.65      4.40 o 
   4  -2  10        9.14        5.93      2.88 o 
   5  -2  10       48.68       46.50      3.03 o 
   6  -2  10       17.73       21.46      2.32 o 
   7  -2  10      146.97      146.38      5.10 o 
   8  -2  10      127.03      152.36      5.37 o 
   9  -2  10       49.53       47.18      3.54 o 
  10  -2  10        9.21        7.75      2.37 o 
 -15  -1  10      158.00      165.16      6.57 o 
 -14  -1  10       11.08       12.19      2.65 o 
 -13  -1  10       20.65       23.91      2.89 o 
 -12  -1  10       49.30       49.92      3.86 o 
 -11  -1  10      216.58      220.69      6.56 o 
 -10  -1  10      173.24      180.49      5.66 o 
  -9  -1  10       97.39       90.55      3.28 o 
  -8  -1  10      430.19      393.30      7.85 o 
  -7  -1  10       75.79       72.39      4.47 o 
  -6  -1  10      233.98      233.24      5.75 o 
  -5  -1  10      221.19      215.62      5.76 o 
  -4  -1  10      480.09      471.09      8.52 o 
  -3  -1  10       34.86       36.52      1.94 o 
  -2  -1  10      329.73      321.74      5.49 o 
  -1  -1  10      228.53      235.45      4.98 o 
   0  -1  10      536.90      525.52      9.15 o 
   1  -1  10       47.01       44.28      2.95 o 
   2  -1  10       22.38       21.57      1.99 o 
   3  -1  10      101.95       97.19      3.73 o 
   4  -1  10      222.31      209.07      8.98 o 
   5  -1  10      112.07      109.60      4.25 o 
   6  -1  10      248.17      258.72     10.26 o 
   7  -1  10       62.25       60.60      5.30 o 
   8  -1  10       17.14       15.60      2.55 o 
   9  -1  10        0.76       -0.89      2.38 o 
  10  -1  10       19.48       17.37      3.32 o 
 -15   0  10        7.20        6.78      2.72 o 
 -14   0  10       65.15       78.89      4.86 o 
 -13   0  10        1.10        1.99      2.62 o 
 -12   0  10      200.55      213.38      6.78 o 
 -11   0  10        1.18        2.29      2.15 o 
 -10   0  10       10.79        6.26      2.30 o 
  -9   0  10      130.96       95.56      3.90 o 
  -8   0  10      586.22      581.35     10.51 o 
  -7   0  10      266.19      280.77      5.99 o 
  -6   0  10      178.56      174.12      4.28 o 
  -5   0  10       28.79       27.42      1.81 o 
  -4   0  10      156.64      158.40      5.21 o 
  -3   0  10       24.10       20.00      1.40 o 
  -2   0  10       23.84       28.08      1.74 o 
  -1   0  10      140.78      139.19      3.57 o 
   0   0  10      241.15      237.53      5.03 o 
   1   0  10        1.31        0.87      0.97 o 
   2   0  10       21.19       23.12      2.12 o 
   3   0  10      164.68      155.94      4.87 o 
   4   0  10      324.98      323.05     15.17 o 
   5   0  10       17.85       26.26      4.07 o 
   6   0  10        5.26        0.05      2.60 o 
   7   0  10        0.90       -2.47      2.47 o 
   8   0  10        3.45       -1.18      2.86 o 
   9   0  10        8.46        8.17      3.78 o 
  10   0  10        7.14        1.57      6.98 o 
 -15   1  10      157.16      174.35      8.68 o 
 -14   1  10       10.97       14.25      4.50 o 
 -13   1  10       19.91       21.70      2.91 o 
 -12   1  10       47.55       47.72      3.63 o 
 -11   1  10      217.00      217.42     12.61 o 
 -10   1  10      171.48      184.56      5.75 o 
  -9   1  10       93.01       85.77      3.77 o 
  -8   1  10      431.11      396.49      9.08 o 
  -7   1  10       73.59       73.47      2.75 o 
  -6   1  10      232.86      213.50      4.91 o 
  -5   1  10      215.46      211.58      6.57 o 
  -4   1  10      493.72      476.28      8.48 o 
  -3   1  10       32.24       33.91      1.75 o 
  -2   1  10      318.98      305.22      8.96 o 
  -1   1  10      230.25      247.61      5.14 o 
   0   1  10      530.46      527.17      9.28 o 
   1   1  10       47.70       46.48      2.60 o 
   2   1  10       22.23       18.81      2.23 o 
   3   1  10      102.15       87.45      6.28 o 
   4   1  10      217.11      207.17     10.21 o 
   5   1  10      115.26      110.40      7.56 o 
   6   1  10      246.16      222.78     11.67 o 
   7   1  10       60.14       63.44      6.69 o 
   8   1  10       17.49       16.89      4.57 o 
   9   1  10        0.76       -1.57      3.47 o 
  10   1  10       19.24       16.93      5.25 o 
 -15   2  10       39.04       33.75      6.24 o 
 -14   2  10      260.56      277.92     14.50 o 
 -13   2  10       24.99       19.36      4.99 o 
 -12   2  10       21.64       26.99      4.94 o 
 -11   2  10        8.73        8.09      3.73 o 
 -10   2  10        0.95        1.74      3.03 o 
  -9   2  10       90.98      100.52      4.90 o 
  -8   2  10      103.21      101.60      5.36 o 
  -7   2  10      513.50      498.50     12.79 o 
  -6   2  10      257.16      243.05     10.13 o 
  -5   2  10      498.74      488.98      9.91 o 
  -4   2  10      218.68      239.47      5.88 o 
  -3   2  10       83.09       90.75      4.91 o 
  -2   2  10      308.00      308.59      9.44 o 
  -1   2  10      142.15      138.47      5.14 o 
   0   2  10      319.15      313.54     11.16 o 
   1   2  10      371.89      376.86     11.66 o 
   2   2  10       58.71       62.23      3.79 o 
   3   2  10       87.57       88.95      4.32 o 
   4   2  10        9.01        6.74      3.29 o 
   5   2  10       48.62       46.39      5.64 o 
   6   2  10       18.40       16.90      4.23 o 
   7   2  10      149.39      152.76      9.66 o 
   8   2  10      128.81      141.53     10.00 o 
   9   2  10       47.77       51.72      6.98 o 
  10   2  10        9.63        9.45      4.47 o 
 -14   3  10      167.25      154.96     10.81 o 
 -13   3  10      125.61      135.05      9.58 o 
 -12   3  10       21.40       16.35      4.61 o 
 -11   3  10       59.55       52.69      6.62 o 
 -10   3  10      182.54      172.41     10.29 o 
  -9   3  10       69.89       66.15      6.11 o 
  -8   3  10       99.65      100.01      7.19 o 
  -7   3  10        0.83       -0.27      3.07 o 
  -6   3  10      361.88      340.54     14.48 o 
  -5   3  10      843.19      821.06     19.18 o 
  -4   3  10      231.67      216.55      5.54 o 
  -3   3  10      636.04      615.75     12.12 o 
  -2   3  10       83.66       88.02      4.28 o 
  -1   3  10       25.83       22.84      2.68 o 
   0   3  10      304.59      310.77     13.76 o 
   1   3  10      215.99      223.97      7.37 o 
   2   3  10      282.84      287.93      8.81 o 
   3   3  10      382.33      388.04     14.21 o 
   4   3  10      133.84      148.30      6.03 o 
   5   3  10       39.59       40.45      5.66 o 
   6   3  10        8.30        4.60      3.71 o 
   7   3  10       50.28       47.25      6.45 o 
   8   3  10        2.26        7.70      4.53 o 
   9   3  10        5.56        6.26      4.47 o 
 -14   4  10      208.51      223.08     13.06 o 
 -13   4  10      208.56      216.73     12.51 o 
 -12   4  10       14.06       13.20      4.76 o 
 -11   4  10        2.34       -1.18      3.49 o 
 -10   4  10       20.18       17.57      4.66 o 
  -9   4  10       12.39       11.58      4.06 o 
  -8   4  10      101.61      104.90      7.85 o 
  -7   4  10      429.90      403.14     17.11 o 
  -6   4  10       56.03       50.60      5.81 o 
  -5   4  10      157.52      169.28      9.42 o 
  -4   4  10      396.00      384.84     15.74 o 
  -3   4  10       38.38       41.02      5.08 o 
  -2   4  10       73.95       65.26      5.63 o 
  -1   4  10      222.74      216.33     10.98 o 
   0   4  10      327.52      298.35     13.57 o 
   1   4  10      192.67      183.17      9.91 o 
   2   4  10       37.70       44.19      5.20 o 
   3   4  10        2.88        6.30      3.28 o 
   4   4  10       10.18       11.85      3.50 o 
 -13   5  10        0.40       -3.56      3.56 o 
 -12   5  10       70.77       73.76      8.26 o 
 -11   5  10       95.88      107.70      8.94 o 
 -10   5  10       89.46       79.79      8.21 o 
  -9   5  10       41.68       26.71      5.33 o 
  -8   5  10       30.64       17.29      4.50 o 
  -7   5  10       49.87       45.27      5.90 o 
  -6   5  10       18.22       18.11      4.33 o 
  -5   5  10        8.14        6.69      3.10 o 
  -4   5  10        4.03        7.00      3.21 o 
  -3   5  10      223.10      229.90     11.42 o 
  -2   5  10       84.52       73.52      6.41 o 
  -1   5  10       52.77       48.19      5.62 o 
   0   5  10      116.33      122.51      8.28 o 
   1   5  10       99.31       97.37      7.46 o 
   2   5  10       98.78      107.52      7.90 o 
   3   5  10       33.56       38.58      5.69 o 
   4   5  10       53.89       57.84      6.76 o 
   5   5  10       37.30       47.87      6.31 o 
 -12   6  10       30.95       24.45      6.14 o 
 -11   6  10       15.78       12.90      5.06 o 
 -10   6  10       23.88       12.85      5.10 o 
  -9   6  10       66.16       63.48      7.49 o 
  -8   6  10       41.50       51.26      6.57 o 
  -7   6  10      148.70      160.05     10.09 o 
  -6   6  10       28.27       19.53      4.44 o 
  -5   6  10      122.88      136.22      9.22 o 
  -4   6  10      131.00      125.72      8.65 o 
  -3   6  10       65.92       63.17      6.76 o 
  -2   6  10        9.10        9.57      3.68 o 
  -1   6  10       20.62       23.85      4.83 o 
   0   6  10       22.89       21.77      4.51 o 
   1   6  10       61.91       53.94      6.61 o 
   2   6  10      105.43      101.63      8.30 o 
   3   6  10       19.64       29.61      5.32 o 
   4   6  10       12.43       15.42      4.70 o 
   5   6  10        7.68        8.72      4.43 o 
 -11   7  10       33.59       27.46      6.43 o 
 -10   7  10       15.59       12.15      5.16 o 
  -9   7  10        8.49       14.06      4.86 o 
  -8   7  10       88.97       93.95      8.41 o 
  -7   7  10       65.78       60.71      7.28 o 
  -6   7  10       54.44       59.00      6.93 o 
  -5   7  10       20.43       20.77      4.98 o 
  -4   7  10      214.15      195.46     11.70 o 
  -3   7  10        9.59       16.29      4.27 o 
  -2   7  10       67.73       68.87      7.54 o 
  -1   7  10      170.41      162.47     10.53 o 
   0   7  10        2.13        5.20      3.73 o 
   1   7  10       12.84       14.89      4.62 o 
   2   7  10       20.88       17.48      4.87 o 
   3   7  10       10.44        4.19      4.09 o 
   4   7  10       23.48       34.68      6.40 o 
   5   7  10       71.41       68.71      8.72 o 
   6   7  10       32.80       40.43      7.34 o 
  -9   8  10        1.40        0.05      4.40 o 
  -8   8  10        2.80        7.65      4.44 o 
  -7   8  10       40.49       40.33      6.24 o 
  -6   8  10       45.26       44.45      6.72 o 
  -5   8  10       26.38       30.72      5.72 o 
  -4   8  10       64.08       60.89      7.38 o 
  -3   8  10       26.20       26.42      5.44 o 
  -2   8  10        0.73        0.83      3.39 o 
  -1   8  10       10.97       12.29      4.53 o 
   0   8  10       43.89       41.20      6.78 o 
   1   8  10       23.13       24.99      5.80 o 
   2   8  10        0.98       -1.18      3.48 o 
   3   8  10        9.07       10.40      4.65 o 
   4   8  10       54.14       51.30      7.91 o 
  -7   9  10       14.12       24.26      5.91 o 
  -6   9  10      150.55      168.06     11.65 o 
  -5   9  10      215.80      211.03     13.46 o 
  -4   9  10       60.65       65.06      8.22 o 
  -3   9  10       63.61       54.63      7.89 o 
  -2   9  10       99.27       96.99     10.12 o 
  -1   9  10       16.52       19.42      5.67 o 
   0   9  10       19.57       25.70      6.14 o 
   1   9  10       25.40       25.91      6.45 o 
   2   9  10       75.67       76.54      9.48 o 
  -6  -9  11       26.24       23.67      7.97 o 
  -5  -9  11       69.32       70.86     10.56 o 
  -4  -9  11       11.00       18.28      6.37 o 
  -3  -9  11       12.29        8.55      5.55 o 
  -2  -9  11       28.55       26.41      7.21 o 
  -1  -9  11        9.25       12.89      5.66 o 
   0  -9  11       18.92       15.49      6.19 o 
  -9  -8  11       44.70       38.29      8.05 o 
  -8  -8  11       10.23        9.78      5.81 o 
  -7  -8  11       30.83       35.50      7.32 o 
  -6  -8  11       34.06       37.00      8.60 o 
  -5  -8  11       82.65       79.78      6.96 o 
  -4  -8  11        6.95       -2.58      4.43 o 
  -3  -8  11       49.52       54.87      8.63 o 
  -2  -8  11       29.36       34.37      7.26 o 
  -1  -8  11        2.94        1.82      4.51 o 
   0  -8  11       63.55       60.71      8.80 o 
   1  -8  11       50.43       48.06      8.09 o 
   2  -8  11       31.00       34.78      7.27 o 
   3  -8  11       40.95       30.84      7.05 o 
 -11  -7  11       26.69       32.14      7.26 o 
 -10  -7  11        3.14       11.94      5.08 o 
  -9  -7  11       58.95       63.20      8.84 o 
  -8  -7  11      278.48      290.30     24.11 o 
  -7  -7  11       33.18       29.31      9.06 o 
  -6  -7  11        8.16        4.42      3.13 o 
  -5  -7  11        2.12       -0.46      2.58 o 
  -4  -7  11       62.77       62.29      5.76 o 
  -3  -7  11       11.00        6.93      4.57 o 
  -2  -7  11       97.67      119.18     11.67 o 
  -1  -7  11      104.28      102.96     10.45 o 
   0  -7  11       56.39       64.42      8.66 o 
   1  -7  11       36.17       40.09      7.09 o 
   2  -7  11       10.72       12.67      5.05 o 
   3  -7  11       17.96       18.93      2.13 o 
   4  -7  11       10.91        9.18      2.18 o 
   5  -7  11       42.40       42.13      9.12 o 
 -12  -6  11       17.58       19.25      6.41 o 
 -11  -6  11        8.69       14.39      5.32 o 
 -10  -6  11       11.05        7.78      4.74 o 
  -9  -6  11       84.53       74.77      8.74 o 
  -8  -6  11       93.60       95.98      8.74 o 
  -7  -6  11       15.62       18.74      4.26 o 
  -6  -6  11      274.46      269.80     10.62 o 
  -5  -6  11       30.12       35.19      4.41 o 
  -4  -6  11       19.08       16.66      2.16 o 
  -3  -6  11        0.74        1.65      1.72 o 
  -2  -6  11      104.74      115.11      4.73 o 
  -1  -6  11       45.39       42.58      3.22 o 
   0  -6  11       58.99       61.01      3.97 o 
   1  -6  11      157.40      170.72      6.64 o 
   2  -6  11        7.87        6.25      3.47 o 
   3  -6  11       27.14       29.90      3.49 o 
   4  -6  11       26.75       31.24      3.58 o 
   5  -6  11       30.58       30.68      2.97 o 
   6  -6  11       17.24       17.32      2.66 o 
 -13  -5  11       30.43       29.34      2.39 o 
 -12  -5  11       63.53       62.15      2.94 o 
 -11  -5  11       68.94       70.92      6.50 o 
 -10  -5  11        2.46        3.06      1.92 o 
  -9  -5  11       11.53       11.56      2.39 o 
  -8  -5  11       50.09       53.56      3.42 o 
  -7  -5  11        8.70        9.19      3.02 o 
  -6  -5  11       15.94       18.48      2.74 o 
  -5  -5  11      496.02      483.09     10.98 o 
  -4  -5  11       15.96       21.21      3.75 o 
  -3  -5  11      124.03      122.75      4.50 o 
  -2  -5  11       21.40       22.88      2.80 o 
  -1  -5  11       71.35       60.37      8.08 o 
   0  -5  11       40.44       43.09      3.78 o 
   1  -5  11       82.10       76.60      4.81 o 
   2  -5  11       37.56       28.79      3.41 o 
   3  -5  11      104.95      110.86      6.83 o 
   4  -5  11       41.24       37.89      4.01 o 
   5  -5  11       26.87       29.68      5.65 o 
   6  -5  11        3.18        1.55      2.54 o 
   7  -5  11       32.84       28.72      4.14 o 
 -14  -4  11        0.20        2.44      2.01 o 
 -13  -4  11       69.65       64.41      3.78 o 
 -12  -4  11       79.68       82.24      3.95 o 
 -11  -4  11      176.95      184.34      6.34 o 
 -10  -4  11        1.69        0.15      1.29 o 
  -9  -4  11      140.98      150.89      4.24 o 
  -8  -4  11        3.81        0.96      1.08 o 
  -7  -4  11       41.04       39.71      2.04 o 
  -6  -4  11      158.80      143.30      5.04 o 
  -5  -4  11       28.54       22.14      2.33 o 
  -4  -4  11      350.96      319.42      8.10 o 
  -3  -4  11       49.20       38.02      2.80 o 
  -2  -4  11      130.09      127.62      4.55 o 
  -1  -4  11      112.30      122.15      5.60 o 
   0  -4  11       50.59       48.56      6.08 o 
   1  -4  11       41.82       38.76      2.99 o 
   2  -4  11       68.96       73.69      5.00 o 
   3  -4  11      141.94      142.06      6.52 o 
   4  -4  11      106.74      103.34      5.72 o 
   5  -4  11       57.62       59.28      4.95 o 
   6  -4  11       25.01       25.73      3.89 o 
   7  -4  11       17.89       14.39      3.47 o 
   8  -4  11       27.40       29.69      4.24 o 
 -14  -3  11        8.05        7.75      2.41 o 
 -13  -3  11      325.34      334.68      9.03 o 
 -12  -3  11       81.07       80.26      4.29 o 
 -11  -3  11       57.40       56.30      3.39 o 
 -10  -3  11       56.74       58.55      3.04 o 
  -9  -3  11       19.74       20.44      1.95 o 
  -8  -3  11       29.49       31.19      2.42 o 
  -7  -3  11       12.70       12.88      1.54 o 
  -6  -3  11      361.16      340.48      6.94 o 
  -5  -3  11      371.75      339.92      6.86 o 
  -4  -3  11      307.58      288.92      5.99 o 
  -3  -3  11      682.95      668.45     11.47 o 
  -2  -3  11       28.55       29.59      1.69 o 
  -1  -3  11       16.37       18.81      1.36 o 
   0  -3  11      171.08      163.48      4.58 o 
   1  -3  11      156.43      152.54      4.23 o 
   2  -3  11      223.60      219.00      6.71 o 
   3  -3  11      107.86      118.63      3.75 o 
   4  -3  11       25.16       19.62      3.92 o 
   5  -3  11        1.31        3.05      1.32 o 
   6  -3  11       69.99       71.18      3.20 o 
   7  -3  11       29.89       26.23      2.26 o 
   8  -3  11       31.91       27.62      4.04 o 
   9  -3  11       41.90       45.91      6.47 o 
 -15  -2  11        2.41       -2.10      2.10 o 
 -14  -2  11       71.45       64.83      4.34 o 
 -13  -2  11      275.32      290.41      8.43 o 
 -12  -2  11       72.47       72.73      4.24 o 
 -11  -2  11       23.57       24.74      2.59 o 
 -10  -2  11      190.21      194.51      5.25 o 
  -9  -2  11       83.12       84.72      3.80 o 
  -8  -2  11      212.32      196.92      4.97 o 
  -7  -2  11       73.74       70.58      2.88 o 
  -6  -2  11      286.30      255.38      5.66 o 
  -5  -2  11      174.01      170.81      4.26 o 
  -4  -2  11       99.66       91.29      3.65 o 
  -3  -2  11       42.21       43.14      2.75 o 
  -2  -2  11      192.30      168.65      4.52 o 
  -1  -2  11      316.66      317.29      5.63 o 
   0  -2  11      190.53      192.18      5.19 o 
   1  -2  11       60.51       64.09      3.50 o 
   2  -2  11       12.58        7.32      1.57 o 
   3  -2  11       20.45       17.01      1.98 o 
   4  -2  11       80.08       88.21      4.98 o 
   5  -2  11       20.83       15.82      2.35 o 
   6  -2  11       10.25        7.95      1.94 o 
   7  -2  11       41.03       40.49      3.12 o 
   8  -2  11       91.98       94.40      4.55 o 
   9  -2  11       15.10       10.39      2.45 o 
 -15  -1  11       51.43       50.49      4.27 o 
 -14  -1  11       28.74       35.27      3.54 o 
 -13  -1  11       40.09       35.51      3.38 o 
 -12  -1  11       30.53       32.09      3.87 o 
 -11  -1  11       64.00       72.02      4.11 o 
 -10  -1  11       69.30       72.20      3.67 o 
  -9  -1  11        7.60        7.48      1.48 o 
  -8  -1  11       99.71       83.97      3.16 o 
  -7  -1  11      251.68      252.58      5.70 o 
  -6  -1  11       34.22       33.13      2.14 o 
  -5  -1  11      288.07      283.68      6.00 o 
  -4  -1  11      562.82      551.53      9.85 o 
  -3  -1  11       82.37       79.29      2.76 o 
  -2  -1  11      146.14      146.19      3.35 o 
  -1  -1  11       87.16       86.56      2.80 o 
   0  -1  11      490.02      475.40      8.58 o 
   1  -1  11       44.16       41.40      2.68 o 
   2  -1  11      143.11      151.36      4.75 o 
   3  -1  11        2.05        0.68      1.76 o 
   4  -1  11       70.74       71.56      7.23 o 
   5  -1  11      162.95      160.23      5.42 o 
   6  -1  11        5.13        0.85      1.78 o 
   7  -1  11       62.58       54.86      3.72 o 
   8  -1  11        7.63        4.89      2.55 o 
   9  -1  11       47.48       52.78      4.67 o 
 -15   0  11       34.83       34.54      3.84 o 
 -14   0  11      126.89      134.55      5.78 o 
 -13   0  11      119.27      125.92      8.81 o 
 -12   0  11        3.31        5.50      2.07 o 
 -11   0  11        4.47        4.07      1.85 o 
 -10   0  11      179.96      175.47      5.68 o 
  -9   0  11      164.61      183.24      5.62 o 
  -8   0  11       55.12       64.73      2.84 o 
  -7   0  11     1510.27     1421.63     24.57 o 
  -6   0  11      331.48      300.84      6.30 o 
  -5   0  11        0.21        1.09      1.18 o 
  -4   0  11       53.32       60.55      2.49 o 
  -3   0  11      311.10      295.07      5.42 o 
  -2   0  11      188.97      184.88      4.38 o 
  -1   0  11      105.43       95.85      4.88 o 
   0   0  11      657.03      664.52     11.40 o 
   1   0  11      272.44      258.11      5.49 o 
   2   0  11       53.59       46.85      3.44 o 
   3   0  11       39.62       39.27      2.84 o 
   4   0  11       21.78       21.15      2.88 o 
   5   0  11      158.69      150.77      6.30 o 
   6   0  11      118.82      121.27      5.93 o 
   7   0  11       23.81       22.05      4.26 o 
   8   0  11      103.92      113.64      6.17 o 
   9   0  11        9.75       10.15      3.19 o 
 -15   1  11       52.72       66.56      8.26 o 
 -14   1  11       27.91       32.65      6.07 o 
 -13   1  11       43.81       43.33      8.40 o 
 -12   1  11       33.85       38.26      3.36 o 
 -11   1  11       62.43       64.21      3.98 o 
 -10   1  11       67.94       65.90      3.70 o 
  -9   1  11        7.51        9.73      1.89 o 
  -8   1  11      100.25       83.22      3.64 o 
  -7   1  11      248.42      251.33      6.61 o 
  -6   1  11       35.37       36.73      2.64 o 
  -5   1  11      297.34      290.33      6.02 o 
  -4   1  11      560.35      561.34      9.86 o 
  -3   1  11       88.34       85.40      2.60 o 
  -2   1  11      142.31      134.15      4.97 o 
  -1   1  11       87.36       85.02      2.90 o 
   0   1  11      487.27      473.73     10.04 o 
   1   1  11       46.50       45.21      2.70 o 
   2   1  11      150.77      154.16      8.17 o 
   3   1  11        1.53       -2.29      2.29 o 
   4   1  11       68.30       63.57      6.17 o 
   5   1  11      165.32      170.27      9.56 o 
   6   1  11        4.91        3.60      3.39 o 
   7   1  11       62.40       48.81      6.24 o 
   8   1  11        7.96        3.97      3.90 o 
   9   1  11       48.61       36.98      6.10 o 
 -15   2  11        2.88       -3.63      3.95 o 
 -14   2  11       69.76       50.90      7.06 o 
 -13   2  11      272.66      309.50     15.24 o 
 -12   2  11       72.26       67.26      7.22 o 
 -11   2  11       25.20       26.57      4.92 o 
 -10   2  11      186.05      188.72     10.77 o 
  -9   2  11       85.67       77.61      4.59 o 
  -8   2  11      204.62      190.40      6.96 o 
  -7   2  11       67.45       71.07      4.13 o 
  -6   2  11      278.75      256.70      8.74 o 
  -5   2  11      175.94      173.56      5.55 o 
  -4   2  11      101.59       94.05      3.47 o 
  -3   2  11       41.32       40.38      2.56 o 
  -2   2  11      191.17      180.70      4.99 o 
  -1   2  11      309.83      307.80      7.71 o 
   0   2  11      181.88      189.59      7.58 o 
   1   2  11       56.41       58.44      3.76 o 
   2   2  11       12.19       11.50      2.19 o 
   3   2  11       20.41       19.10      3.98 o 
   4   2  11       78.60       90.06      6.89 o 
   5   2  11       19.52        9.72      3.77 o 
   6   2  11       10.99        6.06      3.74 o 
   7   2  11       41.18       40.49      6.10 o 
   8   2  11       89.51       90.29      8.84 o 
   9   2  11       14.55        9.69      4.51 o 
 -14   3  11        9.05        4.95      4.45 o 
 -13   3  11      324.19      339.01     16.50 o 
 -12   3  11       81.77       81.48      8.27 o 
 -11   3  11       60.88       72.36      7.34 o 
 -10   3  11       54.36       51.20      6.23 o 
  -9   3  11       19.97       16.11      4.30 o 
  -8   3  11       30.14       29.04      4.97 o 
  -7   3  11       11.35       12.95      3.78 o 
  -6   3  11      354.54      346.72     14.80 o 
  -5   3  11      387.99      361.34     15.02 o 
  -4   3  11      303.56      304.01      7.12 o 
  -3   3  11      675.12      682.42     13.53 o 
  -2   3  11       30.53       32.98      3.11 o 
  -1   3  11       16.66       20.05      2.60 o 
   0   3  11      168.39      155.04      6.04 o 
   1   3  11      155.75      150.68      5.98 o 
   2   3  11      232.13      219.95      7.61 o 
   3   3  11      106.07      110.78      5.23 o 
   4   3  11       27.29       25.80      4.86 o 
   5   3  11        1.27       -0.44      3.10 o 
   6   3  11       70.03       58.21      7.02 o 
   7   3  11       29.84       38.44      6.07 o 
   8   3  11       32.71       34.39      6.35 o 
   9   3  11       42.11       44.38      7.00 o 
 -14   4  11        0.35       -3.06      3.78 o 
 -13   4  11       68.36       64.35      7.99 o 
 -12   4  11       79.46       89.71      8.84 o 
 -11   4  11      178.44      173.31     11.00 o 
 -10   4  11        1.58       -1.31      3.35 o 
  -9   4  11      141.60      134.68      9.55 o 
  -8   4  11        4.08        0.90      3.45 o 
  -7   4  11       44.79       55.55      6.05 o 
  -6   4  11      158.26      166.12      9.45 o 
  -5   4  11       29.28       29.60      4.69 o 
  -4   4  11      354.09      322.88     14.32 o 
  -3   4  11       46.20       34.37      5.02 o 
  -2   4  11      129.99      135.90      8.38 o 
  -1   4  11      109.38      106.48      7.50 o 
   0   4  11       54.88       50.87      5.71 o 
   1   4  11       43.35       45.60      5.27 o 
   2   4  11       70.29       73.88      6.27 o 
   3   4  11      141.84      141.44      8.89 o 
   4   4  11      104.95      120.90      8.06 o 
 -13   5  11       28.78       23.05      5.91 o 
 -12   5  11       63.33       52.19      7.62 o 
 -11   5  11       70.26       70.86      7.97 o 
 -10   5  11        2.97       -0.04      4.03 o 
  -9   5  11       11.48        7.10      4.06 o 
  -8   5  11       50.71       51.52      6.44 o 
  -7   5  11        8.54       12.01      4.06 o 
  -6   5  11       16.54       18.70      4.33 o 
  -5   5  11      485.54      471.06     19.65 o 
  -4   5  11       13.61       14.62      4.06 o 
  -3   5  11      126.54      131.93      8.67 o 
  -2   5  11       20.47       24.94      4.46 o 
  -1   5  11       71.90       66.12      6.83 o 
   0   5  11       39.40       44.57      5.63 o 
   1   5  11       84.49       89.67      7.19 o 
   2   5  11       35.05       29.69      5.00 o 
   3   5  11      107.89      105.72      8.06 o 
   4   5  11       41.08       49.14      6.24 o 
 -12   6  11       17.52        7.05      5.05 o 
 -11   6  11        9.09        8.44      5.14 o 
 -10   6  11       10.67       13.59      5.18 o 
  -9   6  11       84.33       80.62      8.43 o 
  -8   6  11       96.11      122.94      9.11 o 
  -7   6  11       14.03       18.83      4.97 o 
  -6   6  11      276.67      270.07     13.88 o 
  -5   6  11       30.24       31.99      5.09 o 
  -4   6  11       18.80       17.68      4.23 o 
  -3   6  11        1.04        0.98      2.83 o 
  -2   6  11      105.34      107.83      8.41 o 
  -1   6  11       46.40       40.16      5.57 o 
   0   6  11       60.60       53.09      6.70 o 
   1   6  11      160.32      186.19     11.10 o 
   2   6  11        8.30        6.99      3.75 o 
   3   6  11       27.25       35.75      5.85 o 
   4   6  11       27.24       31.54      5.74 o 
   5   6  11       30.18       33.03      5.82 o 
 -11   7  11       25.37       24.27      6.57 o 
 -10   7  11        3.56       10.04      5.07 o 
  -9   7  11       59.06       55.61      7.44 o 
  -8   7  11      278.94      302.52     15.44 o 
  -7   7  11       33.11       27.15      5.62 o 
  -6   7  11        7.22       15.95      4.62 o 
  -5   7  11        1.54        3.95      3.69 o 
  -4   7  11       61.04       70.19      7.61 o 
  -3   7  11       11.02       12.35      4.25 o 
  -2   7  11       99.21       99.77      8.68 o 
  -1   7  11      103.89      106.16      8.47 o 
   0   7  11       55.91       62.34      7.65 o 
   1   7  11       36.77       50.44      6.92 o 
   2   7  11       11.70       12.60      4.69 o 
   3   7  11       17.46       21.16      5.41 o 
   4   7  11       11.61       18.18      5.15 o 
   5   7  11       41.70       42.85      7.09 o 
  -9   8  11       42.84       34.76      6.77 o 
  -8   8  11       10.77       17.32      5.43 o 
  -7   8  11       29.67       34.50      6.34 o 
  -6   8  11       34.47       40.70      6.62 o 
  -5   8  11       82.83       72.72      8.42 o 
  -4   8  11        7.02        8.28      4.09 o 
  -3   8  11       50.08       64.74      7.82 o 
  -2   8  11       28.11       31.13      6.13 o 
  -1   8  11        2.44        6.65      4.17 o 
   0   8  11       62.37       47.52      7.24 o 
   1   8  11       49.80       38.28      6.76 o 
   2   8  11       31.24       32.20      6.42 o 
   3   8  11       40.87       35.24      7.00 o 
  -6   9  11       27.14       43.96      7.13 o 
  -5   9  11       70.62       75.16      8.82 o 
  -4   9  11       10.34       11.42      4.53 o 
  -3   9  11       11.69       17.41      5.13 o 
  -2   9  11       28.19       22.57      5.48 o 
  -1   9  11        9.26        8.12      4.47 o 
   0   9  11       18.67       18.38      5.55 o 
  -3  -9  12      113.21      132.54     13.57 o 
  -8  -8  12        4.17        2.59      3.72 o 
  -7  -8  12       21.36       19.45      4.61 o 
  -6  -8  12       39.97       35.51      7.76 o 
  -5  -8  12        6.27        7.16      5.42 o 
  -4  -8  12       21.73       21.48      6.56 o 
  -3  -8  12       29.21       36.78      7.80 o 
  -2  -8  12       38.82       29.10      7.17 o 
  -1  -8  12        2.33        0.75      4.85 o 
   0  -8  12       19.26       14.89      6.12 o 
   1  -8  12       10.09       12.61      5.67 o 
   2  -8  12        2.58        5.11      5.36 o 
 -10  -7  12       11.39        6.73      4.97 o 
  -9  -7  12       51.23       48.72      6.05 o 
  -8  -7  12       28.07       30.77      5.05 o 
  -7  -7  12       30.29       26.70      5.05 o 
  -6  -7  12       76.72       83.23      6.90 o 
  -5  -7  12       64.10       75.29     11.26 o 
  -4  -7  12       44.42       48.60      8.26 o 
  -3  -7  12        6.74        6.15      4.73 o 
  -2  -7  12       74.71       72.04      9.46 o 
  -1  -7  12       47.45       41.90      7.60 o 
   0  -7  12        6.42       -1.24      4.32 o 
   1  -7  12       35.28       35.26      6.98 o 
   2  -7  12       32.26       33.26      2.75 o 
   3  -7  12       11.99       13.43      2.41 o 
   4  -7  12        6.19        3.72      2.29 o 
 -12  -6  12       19.61       22.95      6.51 o 
 -11  -6  12        7.76       11.42      5.40 o 
 -10  -6  12      107.62      115.23     11.66 o 
  -9  -6  12        8.87        6.50      5.72 o 
  -8  -6  12      166.85      183.69     18.97 o 
  -7  -6  12      300.24      313.52      7.82 o 
  -6  -6  12       46.27       43.71      2.66 o 
  -5  -6  12        6.56        8.60      1.82 o 
  -4  -6  12       31.70       29.41      2.64 o 
  -3  -6  12      199.33      211.81      7.19 o 
  -2  -6  12       59.91       57.18      6.47 o 
  -1  -6  12       96.84      103.67      5.25 o 
   0  -6  12      119.07      129.70     13.21 o 
   1  -6  12       11.69       14.97      2.73 o 
   2  -6  12       42.96       51.94      4.38 o 
   3  -6  12       33.04       33.02      4.31 o 
   4  -6  12       10.61       18.94      3.24 o 
   5  -6  12       23.73       21.31      2.87 o 
 -13  -5  12       28.73       29.63      2.56 o 
 -12  -5  12        4.02        0.40      2.19 o 
 -11  -5  12       54.16       52.97      4.34 o 
 -10  -5  12       52.46       51.46      3.71 o 
  -9  -5  12       44.13       43.99      3.76 o 
  -8  -5  12       59.86       61.52      4.08 o 
  -7  -5  12      219.50      230.48      6.84 o 
  -6  -5  12       54.90       58.50      3.88 o 
  -5  -5  12       56.79       70.64      3.81 o 
  -4  -5  12        6.88       10.80      2.53 o 
  -3  -5  12       86.88       75.38      3.91 o 
  -2  -5  12       10.14        8.49      2.36 o 
  -1  -5  12       40.04       48.43      4.15 o 
   0  -5  12      118.13      132.10      6.06 o 
   1  -5  12       48.83       60.67      4.74 o 
   2  -5  12      124.56      135.92      6.47 o 
   3  -5  12        9.31        9.39      2.11 o 
   4  -5  12       25.35       22.30      3.51 o 
   5  -5  12       13.74       15.04      6.75 o 
   6  -5  12       39.17       44.60      4.75 o 
 -13  -4  12       24.44       22.33      2.64 o 
 -12  -4  12       67.33       67.43      3.73 o 
 -11  -4  12      198.08      196.70      5.91 o 
 -10  -4  12       49.94       51.17      2.87 o 
  -9  -4  12       60.81       62.51      2.90 o 
  -8  -4  12        6.28        5.00      1.25 o 
  -7  -4  12       88.89       86.38      2.87 o 
  -6  -4  12       28.27       31.39      2.82 o 
  -5  -4  12       35.66       39.06      2.98 o 
  -4  -4  12       32.56       26.50      2.59 o 
  -3  -4  12       48.96       52.33      3.40 o 
  -2  -4  12      362.10      344.23     10.74 o 
  -1  -4  12       68.92       76.93      4.94 o 
   0  -4  12       40.39       39.76      5.47 o 
   1  -4  12       75.77       75.72      3.88 o 
   2  -4  12       22.27       19.95      3.26 o 
   3  -4  12       23.57       25.30      3.51 o 
   4  -4  12       57.38       72.38      5.54 o 
   5  -4  12       35.96       35.72      9.07 o 
   6  -4  12       40.05       39.52      7.11 o 
   7  -4  12       10.51        8.16      3.33 o 
 -14  -3  12       43.25       46.56      4.80 o 
 -13  -3  12       31.28       32.96      3.19 o 
 -12  -3  12      340.34      352.31      9.12 o 
 -11  -3  12       43.79       43.82      4.07 o 
 -10  -3  12       81.90       87.68      3.57 o 
  -9  -3  12       21.74       24.32      2.16 o 
  -8  -3  12       52.78       55.10      2.77 o 
  -7  -3  12      206.39      193.67      4.91 o 
  -6  -3  12       61.66       57.27      2.62 o 
  -5  -3  12       17.30       16.88      1.75 o 
  -4  -3  12       90.31       77.82      2.75 o 
  -3  -3  12      649.12      609.63     10.74 o 
  -2  -3  12       33.11       36.29      2.99 o 
  -1  -3  12      113.63      108.20      3.57 o 
   0  -3  12      240.85      249.75      5.43 o 
   1  -3  12       61.83       63.57      2.79 o 
   2  -3  12       77.94       72.78      4.55 o 
   3  -3  12       65.75       67.99      3.01 o 
   4  -3  12       95.53       93.94      5.08 o 
   5  -3  12      179.98      193.29      5.66 o 
   6  -3  12       38.63       37.48      3.37 o 
   7  -3  12       12.39       10.94      2.63 o 
   8  -3  12       69.41       72.04      6.19 o 
 -14  -2  12       33.42       31.81      3.38 o 
 -13  -2  12        0.50        0.23      1.95 o 
 -12  -2  12      183.28      195.60      6.47 o 
 -11  -2  12       81.19       72.30      4.00 o 
 -10  -2  12       42.28       41.52      2.78 o 
  -9  -2  12       57.42       57.71      3.29 o 
  -8  -2  12       19.56       16.03      1.79 o 
  -7  -2  12        4.21        3.66      1.27 o 
  -6  -2  12       94.26       87.04      3.12 o 
  -5  -2  12      195.57      191.56      4.70 o 
  -4  -2  12      100.91       93.82      3.27 o 
  -3  -2  12      337.49      329.71      7.55 o 
  -2  -2  12      200.72      199.46      4.26 o 
  -1  -2  12      184.16      187.62      4.07 o 
   0  -2  12       20.05       21.57      2.04 o 
   1  -2  12      346.94      341.93      8.10 o 
   2  -2  12       44.54       44.65      2.88 o 
   3  -2  12       58.92       53.48      3.12 o 
   4  -2  12       52.67       62.44      3.38 o 
   5  -2  12       48.76       48.88      3.28 o 
   6  -2  12       14.26        9.08      2.10 o 
   7  -2  12       52.43       49.68      5.45 o 
   8  -2  12       96.15      102.20      6.63 o 
 -15  -1  12      102.21      119.60      7.30 o 
 -14  -1  12        0.14       -1.32      2.01 o 
 -13  -1  12      104.19      108.74      5.09 o 
 -12  -1  12      161.23      168.55     10.36 o 
 -11  -1  12        3.85        3.88      1.87 o 
 -10  -1  12       19.45       22.77      2.48 o 
  -9  -1  12      125.80      132.64      4.19 o 
  -8  -1  12      176.11      181.65      4.87 o 
  -7  -1  12       55.38       46.38      2.60 o 
  -6  -1  12      498.73      473.05      8.99 o 
  -5  -1  12      275.82      243.89      5.51 o 
  -4  -1  12       90.06       86.01      2.99 o 
  -3  -1  12      163.13      168.62      4.24 o 
  -2  -1  12      200.48      203.64      4.31 o 
  -1  -1  12       98.10       93.21      3.86 o 
   0  -1  12      107.99      111.19      4.06 o 
   1  -1  12      299.75      305.85      7.55 o 
   2  -1  12      162.70      158.11      5.03 o 
   3  -1  12       13.93       10.72      1.97 o 
   4  -1  12       26.14       25.63      2.58 o 
   5  -1  12       18.97       18.50      2.48 o 
   6  -1  12       34.47       29.30      2.96 o 
   7  -1  12       26.18       20.58      4.43 o 
   8  -1  12       11.11       12.14      4.34 o 
 -15   0  12       17.11       17.61      3.16 o 
 -14   0  12       51.48       63.44      4.48 o 
 -13   0  12      124.80      140.35      5.71 o 
 -12   0  12       21.45       12.48      2.45 o 
 -11   0  12        2.55        1.13      1.81 o 
 -10   0  12      117.45      120.61      4.79 o 
  -9   0  12       58.85       63.37      3.55 o 
  -8   0  12      109.89       97.89      3.84 o 
  -7   0  12      465.09      441.49     10.32 o 
  -6   0  12      388.13      374.20      7.53 o 
  -5   0  12       66.55       63.26      2.77 o 
  -4   0  12      231.25      236.91      5.39 o 
  -3   0  12      294.42      325.54      5.97 o 
  -2   0  12      172.41      171.22      4.32 o 
  -1   0  12      200.76      197.99      5.23 o 
   0   0  12      290.84      289.09      6.15 o 
   1   0  12      947.02      936.40     18.11 o 
   2   0  12       11.14        5.67      1.70 o 
   3   0  12        4.50        2.91      1.99 o 
   4   0  12        2.75        3.62      2.26 o 
   5   0  12        9.48        6.99      2.57 o 
   6   0  12      105.99       95.71      6.17 o 
   7   0  12        2.22        0.99      2.45 o 
   8   0  12      257.74      276.85     10.50 o 
 -15   1  12      102.93      120.10     10.24 o 
 -14   1  12        0.42        2.10      3.77 o 
 -13   1  12      103.94      104.20      6.01 o 
 -12   1  12      158.25      163.90      7.23 o 
 -11   1  12        3.93        0.95      2.00 o 
 -10   1  12       18.98       21.20      5.54 o 
  -9   1  12      124.73      125.64      6.57 o 
  -8   1  12      175.44      182.83      5.88 o 
  -7   1  12       52.97       42.94      2.93 o 
  -6   1  12      499.40      476.43      8.98 o 
  -5   1  12      268.46      239.98      5.52 o 
  -4   1  12       90.53       83.58      3.07 o 
  -3   1  12      163.26      160.87      4.42 o 
  -2   1  12      204.42      206.04      5.63 o 
  -1   1  12       96.52       98.69      3.71 o 
   0   1  12      104.28      113.55      4.03 o 
   1   1  12      298.77      299.11      8.00 o 
   2   1  12      157.87      147.62      8.08 o 
   3   1  12       13.44       13.89      2.68 o 
   4   1  12       26.14       24.57      4.47 o 
   5   1  12       18.93       23.62      4.45 o 
   6   1  12       33.34       34.71      5.42 o 
   7   1  12       26.80       19.76      4.89 o 
   8   1  12       11.91       14.48      4.67 o 
 -14   2  12       33.06       25.58      5.84 o 
 -13   2  12        0.40       -3.23      3.23 o 
 -12   2  12      183.27      182.46     11.45 o 
 -11   2  12       80.03       75.70      7.82 o 
 -10   2  12       44.85       34.82      5.36 o 
  -9   2  12       58.04       56.85      4.28 o 
  -8   2  12       19.63       19.44      3.56 o 
  -7   2  12        4.40        3.57      2.33 o 
  -6   2  12       92.01       85.75      4.81 o 
  -5   2  12      189.69      189.08      5.44 o 
  -4   2  12      104.32      108.78      3.90 o 
  -3   2  12      346.44      342.25      7.93 o 
  -2   2  12      198.04      205.36      5.69 o 
  -1   2  12      186.74      191.10      5.45 o 
   0   2  12       19.02       17.98      2.13 o 
   1   2  12      346.30      348.97     10.02 o 
   2   2  12       43.13       45.12      5.36 o 
   3   2  12       62.29       60.88      6.39 o 
   4   2  12       51.87       54.05      6.36 o 
   5   2  12       48.47       49.81      6.29 o 
   6   2  12       15.35       11.83      4.30 o 
   7   2  12       53.19       41.86      6.44 o 
   8   2  12       96.63       93.14      9.07 o 
 -14   3  12       42.23       46.61      7.10 o 
 -13   3  12       33.93       35.84      6.43 o 
 -12   3  12      335.11      329.39     16.50 o 
 -11   3  12       44.62       42.96      6.30 o 
 -10   3  12       81.15       79.38      7.15 o 
  -9   3  12       23.24       24.33      4.87 o 
  -8   3  12       50.62       47.07      6.18 o 
  -7   3  12      212.10      199.21     10.58 o 
  -6   3  12       60.95       47.51      5.86 o 
  -5   3  12       15.30       15.75      3.94 o 
  -4   3  12       93.49       78.43      3.41 o 
  -3   3  12      648.55      618.07     12.71 o 
  -2   3  12       32.46       35.60      2.65 o 
  -1   3  12      113.58      103.73      5.19 o 
   0   3  12      238.48      253.88      8.32 o 
   1   3  12       60.18       62.53      4.70 o 
   2   3  12       73.65       66.33      9.00 o 
   3   3  12       68.49       72.77      7.17 o 
   4   3  12       94.46      100.67      7.80 o 
   5   3  12      179.30      180.15     10.95 o 
   6   3  12       39.65       42.93      6.31 o 
   7   3  12       11.60        7.97      4.82 o 
   8   3  12       71.54       68.89      8.38 o 
 -13   4  12       25.10       25.18      5.93 o 
 -12   4  12       63.94       49.16      7.23 o 
 -11   4  12      197.29      197.25     11.91 o 
 -10   4  12       53.05       54.16      6.86 o 
  -9   4  12       60.67       56.09      7.01 o 
  -8   4  12        7.09        2.90      3.72 o 
  -7   4  12       88.65       91.22      7.47 o 
  -6   4  12       29.34       37.74      5.27 o 
  -5   4  12       34.42       42.23      5.53 o 
  -4   4  12       34.74       32.03      4.97 o 
  -3   4  12       48.20       49.02      3.75 o 
  -2   4  12      355.66      351.92     15.37 o 
  -1   4  12       69.60       69.62      6.36 o 
   0   4  12       39.53       36.18      5.01 o 
   1   4  12       75.77       66.16      6.08 o 
   2   4  12       21.41       21.34      4.06 o 
   3   4  12       25.19       26.30      4.51 o 
 -13   5  12       28.67       23.91      6.14 o 
 -12   5  12        4.31       -3.86      3.86 o 
 -11   5  12       54.79       51.01      7.45 o 
 -10   5  12       52.86       56.22      7.44 o 
  -9   5  12       42.58       27.19      5.55 o 
  -8   5  12       63.18       58.37      7.03 o 
  -7   5  12      223.19      204.76     12.12 o 
  -6   5  12       58.75       56.72      6.48 o 
  -5   5  12       57.53       52.63      6.46 o 
  -4   5  12        6.89        5.36      3.45 o 
  -3   5  12       86.58       74.40      6.66 o 
  -2   5  12       10.35        8.09      3.37 o 
  -1   5  12       40.62       49.79      6.06 o 
   0   5  12      116.46      119.31      8.66 o 
   1   5  12       46.16       52.19      6.23 o 
   2   5  12      128.74      131.71      9.06 o 
   3   5  12       10.07       12.92      4.10 o 
 -12   6  12       21.02       21.01      6.35 o 
 -11   6  12        8.85        2.77      4.86 o 
 -10   6  12      107.31       97.82      9.77 o 
  -9   6  12        8.91        5.75      4.66 o 
  -8   6  12      168.77      163.35     11.16 o 
  -7   6  12      299.20      320.25     15.75 o 
  -6   6  12       47.33       46.31      6.41 o 
  -5   6  12        6.54        7.66      3.90 o 
  -4   6  12       31.38       29.04      5.29 o 
  -3   6  12      194.30      212.10     12.17 o 
  -2   6  12       62.63       57.00      6.86 o 
  -1   6  12       97.14      113.16      8.64 o 
   0   6  12      118.41      129.60      9.28 o 
   1   6  12       11.81       14.47      4.29 o 
   2   6  12       43.83       47.80      6.73 o 
   3   6  12       33.71       36.48      5.98 o 
   4   6  12       10.46       14.04      4.61 o 
 -10   7  12       11.27       10.15      5.31 o 
  -9   7  12       50.83       40.81      6.84 o 
  -8   7  12       27.57       33.12      6.38 o 
  -7   7  12       31.48       27.51      5.51 o 
  -6   7  12       74.75       72.99      8.29 o 
  -5   7  12       63.75       55.90      7.14 o 
  -4   7  12       45.54       49.26      6.83 o 
  -3   7  12        6.75       10.22      4.12 o 
  -2   7  12       74.56       75.37      8.05 o 
  -1   7  12       47.28       61.72      7.63 o 
   0   7  12        6.21       13.43      4.55 o 
   1   7  12       33.79       35.53      6.28 o 
   2   7  12       32.02       34.88      6.21 o 
   3   7  12       12.45       25.57      5.77 o 
   4   7  12        6.31        5.06      4.42 o 
  -8   8  12        4.14        1.28      4.49 o 
  -7   8  12       21.33       19.76      5.57 o 
  -6   8  12       39.68       37.33      6.61 o 
  -5   8  12        6.80        8.58      4.20 o 
  -4   8  12       22.22       19.86      5.07 o 
  -3   8  12       29.11       46.35      7.02 o 
  -2   8  12       39.47       43.38      6.96 o 
  -1   8  12        2.20        4.50      4.51 o 
   0   8  12       19.60       20.56      5.60 o 
   1   8  12        9.98        9.67      4.50 o 
   2   8  12        2.68        6.53      4.48 o 
  -3   9  12      113.12       98.81     10.41 o 
  -7  -8  13        8.46        8.65      5.89 o 
  -6  -8  13       13.01       18.78      6.66 o 
  -5  -8  13       19.18        6.92      5.69 o 
  -4  -8  13        4.51        6.29      5.83 o 
  -3  -8  13       59.78       56.33      9.32 o 
  -2  -8  13       36.83       35.46      7.96 o 
  -1  -8  13       75.93       62.92      9.74 o 
   0  -8  13        0.49        5.35      4.91 o 
 -10  -7  13       60.59       55.79      8.95 o 
  -9  -7  13       29.49       38.21      6.93 o 
  -8  -7  13       18.89       27.24      4.96 o 
  -7  -7  13      125.95      138.55      8.51 o 
  -6  -7  13       72.43       85.40      7.16 o 
  -5  -7  13        2.26        4.21      4.91 o 
  -4  -7  13        7.31        5.79      5.04 o 
  -3  -7  13       29.70       31.42      7.37 o 
  -2  -7  13      143.46      144.54     12.15 o 
  -1  -7  13        6.36       -0.52      4.65 o 
   0  -7  13      183.02      193.72     13.92 o 
   1  -7  13      122.78      126.49      7.08 o 
   2  -7  13       15.80       19.68      2.91 o 
   3  -7  13       24.89       28.45      6.74 o 
 -11  -6  13       69.91       66.99      9.66 o 
 -10  -6  13        9.85       11.27      4.01 o 
  -9  -6  13        2.25        3.32      1.50 o 
  -8  -6  13       27.44       31.31      2.55 o 
  -7  -6  13        8.82       10.19      2.79 o 
  -6  -6  13       72.54       81.79      3.92 o 
  -5  -6  13       41.69       40.30      3.04 o 
  -4  -6  13      241.79      255.20     11.06 o 
  -3  -6  13       31.81       33.45      3.40 o 
  -2  -6  13       28.03       22.43      3.01 o 
  -1  -6  13       10.66       10.58      2.57 o 
   0  -6  13       31.31       34.97      5.71 o 
   1  -6  13       22.75       25.40      3.47 o 
   2  -6  13       42.98       42.60      4.24 o 
   3  -6  13       36.79       31.62      6.40 o 
   4  -6  13        3.96        4.74      2.90 o 
 -12  -5  13        9.63       15.69      3.02 o 
 -11  -5  13        5.66        2.64      2.32 o 
 -10  -5  13        8.46        7.61      3.84 o 
  -9  -5  13      141.19      148.88      5.66 o 
  -8  -5  13        6.45        7.41      2.06 o 
  -7  -5  13       41.71       50.18      3.59 o 
  -6  -5  13       14.80       10.76      2.16 o 
  -5  -5  13       35.86       32.14      2.97 o 
  -4  -5  13       25.85       29.35      2.80 o 
  -3  -5  13      111.11      115.93      5.75 o 
  -2  -5  13       33.87       40.11      4.04 o 
  -1  -5  13       17.46       16.36      7.92 o 
   0  -5  13       36.67       38.65      4.04 o 
   1  -5  13       11.92       12.80      2.88 o 
   2  -5  13        3.62        3.50      3.61 o 
   3  -5  13       45.22       48.55      3.71 o 
   4  -5  13        3.35       -0.21      1.99 o 
   5  -5  13        3.00        4.12      2.82 o 
   6  -5  13       38.17       29.55      4.37 o 
 -13  -4  13       54.86       56.99      5.57 o 
 -12  -4  13       56.56       57.90      3.46 o 
 -11  -4  13      152.49      150.08      6.03 o 
 -10  -4  13       91.29       92.33      4.37 o 
  -9  -4  13       75.98       79.27      3.34 o 
  -8  -4  13       32.34       27.70      2.01 o 
  -7  -4  13       40.74       43.57      2.64 o 
  -6  -4  13       68.00       72.34      4.06 o 
  -5  -4  13      494.07      496.20     12.91 o 
  -4  -4  13       15.66       13.92      2.15 o 
  -3  -4  13      119.73      110.92      5.79 o 
  -2  -4  13      132.75      124.17      6.13 o 
  -1  -4  13       11.81        8.95      5.65 o 
   0  -4  13       24.53       30.10      3.64 o 
   1  -4  13      153.93      158.23      6.49 o 
   2  -4  13      147.17      155.20      5.69 o 
   3  -4  13        5.89        6.40      2.74 o 
   4  -4  13       70.07       75.80      6.29 o 
   5  -4  13       67.27       67.45      5.74 o 
   6  -4  13       30.92       24.28      4.12 o 
 -14  -3  13        5.13        4.60      2.29 o 
 -13  -3  13       40.81       40.71      3.45 o 
 -12  -3  13      118.85      119.47      5.75 o 
 -11  -3  13      105.66      109.11      4.60 o 
 -10  -3  13      203.35      215.21      5.70 o 
  -9  -3  13      171.64      179.10      5.01 o 
  -8  -3  13      197.97      201.61      5.24 o 
  -7  -3  13       29.61       28.88      2.17 o 
  -6  -3  13        3.98        6.61      1.36 o 
  -5  -3  13       81.33       72.97      4.16 o 
  -4  -3  13      397.48      391.27      7.75 o 
  -3  -3  13       26.65       27.56      2.12 o 
  -2  -3  13      132.37      126.70      5.33 o 
  -1  -3  13      336.25      331.16      7.77 o 
   0  -3  13       68.18       63.64      3.17 o 
   1  -3  13       94.15       95.54      3.48 o 
   2  -3  13       58.70       58.72      2.92 o 
   3  -3  13      128.23      117.64      4.00 o 
   4  -3  13      109.46      103.08      3.85 o 
   5  -3  13       53.00       55.53      4.04 o 
   6  -3  13       73.26       74.57      3.31 o 
   7  -3  13        4.21        3.52      3.40 o 
 -14  -2  13        4.14        0.78      2.95 o 
 -13  -2  13       52.85       52.58      3.95 o 
 -12  -2  13       76.59       81.37      4.48 o 
 -11  -2  13      213.51      217.02      6.73 o 
 -10  -2  13        3.40        3.43      1.63 o 
  -9  -2  13       20.23       16.53      2.00 o 
  -8  -2  13       96.78      101.73      3.68 o 
  -7  -2  13      100.78       94.88      3.48 o 
  -6  -2  13       97.68       97.64      3.74 o 
  -5  -2  13       64.28       62.91      2.76 o 
  -4  -2  13      195.27      172.95      4.49 o 
  -3  -2  13      246.57      252.61      5.68 o 
  -2  -2  13      100.79      100.81      2.94 o 
  -1  -2  13       42.38       42.02      3.65 o 
   0  -2  13       95.50       96.63      3.85 o 
   1  -2  13       88.54       95.79      4.24 o 
   2  -2  13       82.96       87.66      3.86 o 
   3  -2  13       21.68       18.31      2.25 o 
   4  -2  13        4.64        1.58      1.68 o 
   5  -2  13      109.62      108.44      5.10 o 
   6  -2  13        2.78        1.41      1.99 o 
   7  -2  13        7.55        4.86      2.16 o 
 -14  -1  13      104.77      122.40      5.68 o 
 -13  -1  13       20.56       26.64      3.19 o 
 -12  -1  13       82.92       86.31      4.53 o 
 -11  -1  13       18.12       13.95      2.36 o 
 -10  -1  13      164.10      165.05      5.62 o 
  -9  -1  13       73.86       76.02      3.36 o 
  -8  -1  13      153.54      160.58      4.60 o 
  -7  -1  13       48.06       45.82      2.69 o 
  -6  -1  13      166.19      164.14      4.49 o 
  -5  -1  13       86.83       78.45      4.55 o 
  -4  -1  13       41.24       37.08      2.28 o 
  -3  -1  13      222.23      203.58      4.96 o 
  -2  -1  13      143.33      143.37      3.88 o 
  -1  -1  13       99.12      103.37      3.43 o 
   0  -1  13        0.14       -0.75      2.63 o 
   1  -1  13       87.20       90.99      3.86 o 
   2  -1  13       62.67       60.22      3.49 o 
   3  -1  13       36.08       35.41      3.90 o 
   4  -1  13       70.75       72.12      6.95 o 
   5  -1  13        5.73        2.63      2.22 o 
   6  -1  13       54.22       51.83      4.46 o 
   7  -1  13       66.93       64.72      5.05 o 
   8  -1  13       70.77       67.28      5.30 o 
 -14   0  13      337.44      382.34     11.52 o 
 -13   0  13        0.03       -0.10      2.09 o 
 -12   0  13       64.03       67.86      4.33 o 
 -11   0  13       80.60       80.34      4.23 o 
 -10   0  13       21.81       26.81      2.77 o 
  -9   0  13       40.68       47.22      3.31 o 
  -8   0  13       69.40       59.61      4.57 o 
  -7   0  13      126.00      139.63      6.36 o 
  -6   0  13      119.38      105.56      3.58 o 
  -5   0  13      103.77      101.60      3.46 o 
  -4   0  13      388.51      364.83      7.43 o 
  -3   0  13       14.72        9.35      1.37 o 
  -2   0  13      115.69      121.05      3.70 o 
  -1   0  13       27.03       25.29      2.00 o 
   0   0  13        9.09        6.55      1.78 o 
   1   0  13        4.28        3.38      1.97 o 
   2   0  13       28.78       24.74      5.12 o 
   3   0  13       63.00       67.11      4.70 o 
   4   0  13       12.93       12.47      3.52 o 
   5   0  13       27.41       25.12      3.48 o 
   6   0  13       72.78       68.45      5.23 o 
   7   0  13        1.28       -0.71      2.61 o 
   8   0  13       15.78       19.37      3.73 o 
 -14   1  13      107.78      125.61      6.91 o 
 -13   1  13       20.21       26.85      6.47 o 
 -12   1  13       81.79       88.79     10.57 o 
 -11   1  13       19.66       21.12      3.20 o 
 -10   1  13      164.74      165.26      6.92 o 
  -9   1  13       74.98       79.15      9.58 o 
  -8   1  13      152.94      150.02      6.32 o 
  -7   1  13       51.47       55.54      4.01 o 
  -6   1  13      165.53      156.63      5.06 o 
  -5   1  13       86.64       71.86      3.49 o 
  -4   1  13       39.22       31.22      2.54 o 
  -3   1  13      221.19      211.37      5.87 o 
  -2   1  13      147.91      153.82      4.79 o 
  -1   1  13      105.75      105.00      4.03 o 
   0   1  13        0.37       -0.79      1.45 o 
   1   1  13       86.66       77.07      4.57 o 
   2   1  13       63.17       60.49      4.47 o 
   3   1  13       35.34       37.76      4.24 o 
   4   1  13       72.98       76.98      5.38 o 
   5   1  13        5.58        1.33      2.47 o 
   6   1  13       52.35       65.64      5.34 o 
   7   1  13       68.26       63.01      7.46 o 
   8   1  13       70.26       55.39      5.59 o 
 -14   2  13        5.11        2.77      4.57 o 
 -13   2  13       54.51       54.28      7.32 o 
 -12   2  13       78.63       81.55      8.44 o 
 -11   2  13      210.64      214.33     12.35 o 
 -10   2  13        3.34        1.96      3.45 o 
  -9   2  13       20.31       21.72      3.06 o 
  -8   2  13       95.26       97.65      5.19 o 
  -7   2  13      103.46      104.35      5.18 o 
  -6   2  13       97.51       95.94      4.99 o 
  -5   2  13       70.68       64.41      3.47 o 
  -4   2  13      188.69      178.27      5.85 o 
  -3   2  13      254.44      261.12      6.77 o 
  -2   2  13       99.35       99.14      4.01 o 
  -1   2  13       42.61       40.85      2.89 o 
   0   2  13       97.49      106.61      7.10 o 
   1   2  13       90.96       93.24      4.01 o 
   2   2  13       83.86       87.80      7.00 o 
   3   2  13       19.92       17.94      4.17 o 
   4   2  13        5.42        4.35      3.48 o 
   5   2  13      107.91      120.49      8.64 o 
   6   2  13        2.77        1.62      3.69 o 
   7   2  13        7.42        4.96      4.19 o 
 -14   3  13        4.56       -1.54      4.09 o 
 -13   3  13       40.98       30.34      6.15 o 
 -12   3  13      119.50      122.80      9.34 o 
 -11   3  13      105.10      114.91      9.14 o 
 -10   3  13      197.96      195.04     11.91 o 
  -9   3  13      173.17      183.73     10.77 o 
  -8   3  13      196.47      197.60     11.19 o 
  -7   3  13       31.00       24.28      4.95 o 
  -6   3  13        3.88        9.91      3.64 o 
  -5   3  13       81.33       76.13      6.75 o 
  -4   3  13      392.24      399.94      9.20 o 
  -3   3  13       29.65       31.29      2.69 o 
  -2   3  13      138.74      139.82      5.59 o 
  -1   3  13      332.70      347.54      8.48 o 
   0   3  13       71.46       67.47      4.45 o 
   1   3  13       92.69       97.56      5.13 o 
   2   3  13       58.43       60.27      6.62 o 
   3   3  13      127.25      124.06      8.69 o 
   4   3  13      112.12      100.86      8.30 o 
   5   3  13       51.49       57.69      7.26 o 
   6   3  13       72.69       55.74      7.53 o 
   7   3  13        3.90        4.68      4.64 o 
 -13   4  13       53.20       60.46      7.93 o 
 -12   4  13       57.97       49.72      7.25 o 
 -11   4  13      148.42      143.63     10.50 o 
 -10   4  13       91.96       96.52      8.27 o 
  -9   4  13       76.14       81.18      8.46 o 
  -8   4  13       32.32       24.98      5.00 o 
  -7   4  13       38.98       36.05      5.67 o 
  -6   4  13       67.99       62.92      6.85 o 
  -5   4  13      503.44      475.07     20.00 o 
  -4   4  13       13.91        9.96      3.80 o 
  -3   4  13      123.94      113.30      8.14 o 
  -2   4  13      131.03      136.94      5.92 o 
  -1   4  13       12.01       14.52      3.82 o 
   0   4  13       23.81       25.45      4.67 o 
   1   4  13      152.96      160.69      9.47 o 
   2   4  13      147.08      147.93      9.12 o 
 -12   5  13        9.83        9.54      5.29 o 
 -11   5  13        5.20        3.22      4.74 o 
 -10   5  13        7.18        0.61      4.04 o 
  -9   5  13      139.26      139.65     10.31 o 
  -8   5  13        5.17        5.70      4.15 o 
  -7   5  13       42.64       43.11      6.24 o 
  -6   5  13       14.45       13.02      4.30 o 
  -5   5  13       35.98       40.75      5.66 o 
  -4   5  13       27.19       30.64      5.40 o 
  -3   5  13      107.44      105.13      8.25 o 
  -2   5  13       33.32       37.93      5.71 o 
  -1   5  13       18.40       14.36      4.12 o 
   0   5  13       35.83       35.70      5.45 o 
   1   5  13       11.11       10.25      3.85 o 
   2   5  13        3.52        2.27      3.30 o 
   3   5  13       45.66       40.85      5.88 o 
 -11   6  13       68.72       64.41      8.47 o 
 -10   6  13       10.09       13.93      5.72 o 
  -9   6  13        2.27       -0.81      4.44 o 
  -8   6  13       26.55       19.00      5.52 o 
  -7   6  13        8.70        9.61      4.62 o 
  -6   6  13       75.16       79.04      8.35 o 
  -5   6  13       39.04       34.80      5.81 o 
  -4   6  13      241.01      272.03     14.02 o 
  -3   6  13       30.82       35.23      5.65 o 
  -2   6  13       28.45       21.51      5.06 o 
  -1   6  13       10.78       12.74      4.18 o 
   0   6  13       30.99       35.53      5.88 o 
   1   6  13       22.36       24.44      5.21 o 
   2   6  13       40.82       43.14      6.36 o 
   3   6  13       37.32       50.18      6.75 o 
 -10   7  13       62.99       59.33      8.35 o 
  -9   7  13       28.00       28.94      6.55 o 
  -8   7  13       19.41       28.74      6.50 o 
  -7   7  13      127.83      125.12     10.22 o 
  -6   7  13       71.69       63.93      7.85 o 
  -5   7  13        2.29        4.76      4.15 o 
  -4   7  13        6.86        6.60      4.16 o 
  -3   7  13       31.27       36.77      6.09 o 
  -2   7  13      141.99      167.80     11.01 o 
  -1   7  13        7.20        3.90      4.03 o 
   0   7  13      185.82      202.80     12.65 o 
   1   7  13      121.72      140.77     10.38 o 
   2   7  13       16.04       25.62      5.64 o 
   3   7  13       25.10       27.31      5.94 o 
  -7   8  13        7.88        9.83      4.83 o 
  -6   8  13       14.13       13.70      5.33 o 
  -5   8  13       17.90        6.00      4.41 o 
  -4   8  13        4.73        7.40      4.68 o 
  -3   8  13       59.54       60.85      8.17 o 
  -2   8  13       37.11       32.69      6.43 o 
  -1   8  13       75.97       83.25      9.22 o 
   0   8  13        0.49        3.00      4.29 o 
  -5  -8  14        3.67        0.04      5.43 o 
  -4  -8  14        9.54       10.93      6.53 o 
  -3  -8  14        9.42        2.03      5.49 o 
  -2  -8  14       27.47       27.22      7.65 o 
  -9  -7  14       29.45       27.23      5.39 o 
  -8  -7  14       18.28       22.03      6.72 o 
  -7  -7  14        0.38       -2.74      2.74 o 
  -6  -7  14        5.94        0.61      5.21 o 
  -5  -7  14       73.58       61.14      9.63 o 
  -4  -7  14       34.20       34.78      7.76 o 
  -3  -7  14       72.09       79.36     10.67 o 
  -2  -7  14       14.14       19.77      6.58 o 
  -1  -7  14      107.43      125.49     12.98 o 
   0  -7  14       29.01       29.55      3.00 o 
   1  -7  14       15.27       12.24      2.61 o 
   2  -7  14       14.39        4.62      5.28 o 
 -10  -6  14        8.31        9.93      2.10 o 
  -9  -6  14       14.29       11.36      2.45 o 
  -8  -6  14       56.96       58.89      3.57 o 
  -7  -6  14       92.87       99.21      4.57 o 
  -6  -6  14      260.78      286.10      8.05 o 
  -5  -6  14       66.93       59.71      4.25 o 
  -4  -6  14       17.76       23.43      3.12 o 
  -3  -6  14        3.62        3.67      2.28 o 
  -2  -6  14        5.66        5.82      2.43 o 
  -1  -6  14      126.73      133.75      6.46 o 
   0  -6  14        9.44        9.44      2.94 o 
   1  -6  14      184.73      199.04      8.22 o 
   2  -6  14       21.38       19.78      3.50 o 
   3  -6  14       14.89       15.88      3.54 o 
 -12  -5  14        7.40        5.71      2.79 o 
 -11  -5  14       76.73       72.37      9.16 o 
 -10  -5  14       52.49       55.35      4.08 o 
  -9  -5  14       65.78       62.53      4.24 o 
  -8  -5  14        7.22        7.43      2.70 o 
  -7  -5  14       62.52       65.77      4.11 o 
  -6  -5  14        0.37        0.65      1.88 o 
  -5  -5  14       11.72       10.71      2.27 o 
  -4  -5  14       87.23       87.20      5.49 o 
  -3  -5  14      216.32      239.01      8.87 o 
  -2  -5  14       27.28       32.62      3.89 o 
  -1  -5  14        6.65       10.21      2.79 o 
   0  -5  14       13.64       12.20      3.01 o 
   1  -5  14       21.81       20.47      3.59 o 
   2  -5  14       63.97       61.77      5.30 o 
   3  -5  14       30.37       26.84      3.27 o 
   4  -5  14       32.94       37.78      3.65 o 
   5  -5  14       47.66       48.86      8.15 o 
 -13  -4  14       24.88       22.03      6.89 o 
 -12  -4  14       37.32       44.02      3.44 o 
 -11  -4  14       89.70       91.93      3.75 o 
 -10  -4  14        5.07        7.54      3.35 o 
  -9  -4  14      149.14      145.83      4.35 o 
  -8  -4  14       69.74       63.60      2.90 o 
  -7  -4  14      199.07      197.86      4.83 o 
  -6  -4  14        2.29        1.64      1.83 o 
  -5  -4  14       58.71       58.40      3.89 o 
  -4  -4  14        5.38        4.33      2.66 o 
  -3  -4  14       35.28       40.73      6.40 o 
  -2  -4  14       43.15       55.80      4.80 o 
  -1  -4  14        4.58        1.85      2.38 o 
   0  -4  14       90.80       83.65      5.95 o 
   1  -4  14        6.37        6.18      2.14 o 
   2  -4  14        6.13        7.10      2.26 o 
   3  -4  14       25.36       26.29      4.03 o 
   4  -4  14       10.61        6.62      3.26 o 
   5  -4  14       10.76       10.10      3.48 o 
 -13  -3  14       21.57       20.99      3.90 o 
 -12  -3  14       63.38       65.96      4.13 o 
 -11  -3  14      105.45      115.61      4.80 o 
 -10  -3  14      141.20      145.62      4.67 o 
  -9  -3  14      141.32      149.90      4.61 o 
  -8  -3  14       50.18       53.77      2.93 o 
  -7  -3  14       18.96       17.10      1.89 o 
  -6  -3  14       24.42       22.32      1.99 o 
  -5  -3  14      243.22      236.86      5.58 o 
  -4  -3  14       21.66       18.82      1.78 o 
  -3  -3  14       54.90       51.66      2.93 o 
  -2  -3  14       55.83       55.83      2.92 o 
  -1  -3  14       21.65       20.81      2.52 o 
   0  -3  14       16.31       15.01      1.65 o 
   1  -3  14       25.44       24.40      2.10 o 
   2  -3  14      142.42      144.15      5.23 o 
   3  -3  14       54.72       57.17      2.94 o 
   4  -3  14       14.34       13.00      2.44 o 
   5  -3  14       83.30       88.66      3.59 o 
   6  -3  14       21.98       22.90      4.40 o 
 -14  -2  14       24.53       24.63      3.21 o 
 -13  -2  14       25.36       31.68      4.30 o 
 -12  -2  14       62.55       78.42      4.46 o 
 -11  -2  14       67.25       70.92      4.26 o 
 -10  -2  14       93.09      105.52      4.57 o 
  -9  -2  14       82.42       80.97      5.65 o 
  -8  -2  14      156.07      159.50      4.73 o 
  -7  -2  14      196.60      195.40      5.18 o 
  -6  -2  14      169.20      173.13      4.73 o 
  -5  -2  14       11.36        9.46      1.55 o 
  -4  -2  14       84.27       91.75      3.29 o 
  -3  -2  14       68.60       64.01      2.81 o 
  -2  -2  14      132.52      119.50      4.38 o 
  -1  -2  14       60.83       61.77      4.58 o 
   0  -2  14       56.31       59.60      3.31 o 
   1  -2  14       62.79       68.73      4.79 o 
   2  -2  14       26.17       20.37      2.40 o 
   3  -2  14       16.94       15.38      2.25 o 
   4  -2  14        7.33        5.57      2.01 o 
   5  -2  14        6.95        1.90      2.27 o 
   6  -2  14        8.10        5.58      4.12 o 
 -14  -1  14       52.35       58.11      4.38 o 
 -13  -1  14       68.05       78.53      4.89 o 
 -12  -1  14       10.03        6.16      2.28 o 
 -11  -1  14       87.52       83.01      4.43 o 
 -10  -1  14       79.78       71.52      4.05 o 
  -9  -1  14       24.25       22.33      2.57 o 
  -8  -1  14       44.01       50.03      3.20 o 
  -7  -1  14       19.95       16.22      1.92 o 
  -6  -1  14       88.04       79.36      3.32 o 
  -5  -1  14       33.77       33.19      2.37 o 
  -4  -1  14       92.29       89.23      3.26 o 
  -3  -1  14      281.62      273.68      6.17 o 
  -2  -1  14      233.82      233.28      5.02 o 
  -1  -1  14      153.01      160.15      5.29 o 
   0  -1  14      133.84      130.54      4.75 o 
   1  -1  14       66.71       68.67      5.42 o 
   2  -1  14        1.59       -1.36      1.56 o 
   3  -1  14       29.15       32.28      4.54 o 
   4  -1  14        5.14        1.72      2.22 o 
   5  -1  14        4.94        4.68      2.56 o 
   6  -1  14       19.95       16.54      4.20 o 
   7  -1  14       47.88       52.38      4.76 o 
 -14   0  14      192.78      222.49      7.85 o 
 -13   0  14        3.53        2.93      2.27 o 
 -12   0  14       43.95       39.40      3.50 o 
 -11   0  14        2.55        0.39      1.85 o 
 -10   0  14        5.66        8.27      2.16 o 
  -9   0  14        0.94       -0.35      1.57 o 
  -8   0  14      192.88      190.40      5.99 o 
  -7   0  14      257.24      263.45      6.26 o 
  -6   0  14       72.59       61.51      3.47 o 
  -5   0  14      710.24      704.84     12.59 o 
  -4   0  14        0.00        0.25      1.33 o 
  -3   0  14        0.02        0.15      1.16 o 
  -2   0  14       36.83       31.45      2.27 o 
  -1   0  14      278.97      285.70      6.41 o 
   0   0  14      149.14      149.72      6.26 o 
   1   0  14      163.12      146.85      6.26 o 
   2   0  14      417.13      400.35     11.94 o 
   3   0  14      101.34       95.24      5.19 o 
   4   0  14       26.15       23.48      6.89 o 
   5   0  14        0.65       -1.96      3.97 o 
   6   0  14        7.68        7.95      3.54 o 
   7   0  14       14.63       16.61      3.52 o 
 -14   1  14       50.97       52.04      5.29 o 
 -13   1  14       69.33       80.08     10.38 o 
 -12   1  14       10.68       11.00      9.53 o 
 -11   1  14       90.67       96.42      5.57 o 
 -10   1  14       78.65       71.73      5.04 o 
  -9   1  14       23.98       18.61      3.03 o 
  -8   1  14       42.96       38.56      3.71 o 
  -7   1  14       19.88       19.55      2.82 o 
  -6   1  14       91.19       93.02      3.94 o 
  -5   1  14       31.91       28.46      4.33 o 
  -4   1  14       96.39       87.73      3.87 o 
  -3   1  14      274.32      276.42      7.23 o 
  -2   1  14      231.88      236.85      6.52 o 
  -1   1  14      157.17      165.91      5.29 o 
   0   1  14      132.61      125.78      6.74 o 
   1   1  14       66.74       77.54      4.80 o 
   2   1  14        1.96        4.62      2.33 o 
   3   1  14       31.06       29.33      3.66 o 
   4   1  14        4.93        3.65      3.23 o 
   5   1  14        5.17        2.65      3.42 o 
   6   1  14       19.43       20.52      3.76 o 
   7   1  14       47.43       48.44      5.17 o 
 -14   2  14       24.53       25.39      6.04 o 
 -13   2  14       27.51       22.98      5.64 o 
 -12   2  14       62.79       66.88      8.10 o 
 -11   2  14       67.34       60.36      7.46 o 
 -10   2  14       95.76      108.63      8.60 o 
  -9   2  14       83.33       84.57      5.09 o 
  -8   2  14      154.48      151.76      6.65 o 
  -7   2  14      198.98      195.07      7.47 o 
  -6   2  14      165.26      175.52     10.92 o 
  -5   2  14        9.92       12.39      2.11 o 
  -4   2  14       83.72       90.37      3.97 o 
  -3   2  14       67.60       57.39      4.44 o 
  -2   2  14      130.30      124.24      4.63 o 
  -1   2  14       63.52       61.23      4.28 o 
   0   2  14       58.82       53.93      3.41 o 
   1   2  14       63.16       69.25      5.02 o 
   2   2  14       24.35       18.40      3.25 o 
   3   2  14       16.91       17.60      3.32 o 
   4   2  14        7.40        1.68      2.76 o 
   5   2  14        7.25        8.94      4.32 o 
   6   2  14        8.71        6.89      4.39 o 
 -13   3  14       23.32       23.26      5.80 o 
 -12   3  14       62.41       65.10      8.05 o 
 -11   3  14      111.34      123.10      9.57 o 
 -10   3  14      138.65      129.60      9.79 o 
  -9   3  14      139.61      134.63      9.58 o 
  -8   3  14       51.04       55.19      6.90 o 
  -7   3  14       19.05       16.75      4.54 o 
  -6   3  14       25.27       22.04      4.86 o 
  -5   3  14      241.99      230.40     12.21 o 
  -4   3  14       24.17       15.07      4.36 o 
  -3   3  14       53.51       49.97      3.31 o 
  -2   3  14       59.55       64.31      3.70 o 
  -1   3  14       20.68       18.93      3.17 o 
   0   3  14       16.08       20.14      4.32 o 
   1   3  14       25.02       28.83      3.44 o 
   2   3  14      142.27      143.24      9.49 o 
   3   3  14       56.32       55.39      6.83 o 
   4   3  14       13.26        7.86      4.28 o 
   5   3  14       86.11      102.99      9.60 o 
   6   3  14       21.04       17.99      5.51 o 
 -13   4  14       26.38       17.19      5.88 o 
 -12   4  14       36.17       33.69      6.75 o 
 -11   4  14       89.81       97.73      8.66 o 
 -10   4  14        4.59        5.18      4.51 o 
  -9   4  14      148.52      150.27     10.55 o 
  -8   4  14       66.38       55.10      6.97 o 
  -7   4  14      196.62      201.03     11.77 o 
  -6   4  14        1.53        2.84      3.36 o 
  -5   4  14       58.31       69.69      7.39 o 
  -4   4  14        5.06        6.86      3.96 o 
  -3   4  14       34.94       31.41      5.14 o 
  -2   4  14       41.71       38.95      3.93 o 
  -1   4  14        5.64        6.12      2.53 o 
   0   4  14       89.59       99.60      7.53 o 
   1   4  14        7.28        7.19      3.66 o 
 -12   5  14        7.23        7.83      5.30 o 
 -11   5  14       75.28       71.73      8.89 o 
 -10   5  14       52.57       43.03      7.23 o 
  -9   5  14       66.38       55.94      7.29 o 
  -8   5  14        6.94        9.09      4.73 o 
  -7   5  14       62.11       70.49      7.91 o 
  -6   5  14        0.32        5.00      3.72 o 
  -5   5  14       11.74       15.67      4.69 o 
  -4   5  14       89.77       97.20      7.83 o 
  -3   5  14      214.39      224.18     12.55 o 
  -2   5  14       26.47       33.06      5.59 o 
  -1   5  14        6.97       14.10      4.20 o 
   0   5  14       13.84       15.91      4.45 o 
   1   5  14       21.50       17.18      4.43 o 
   2   5  14       62.83       61.38      6.86 o 
 -10   6  14        8.23        7.14      5.34 o 
  -9   6  14       15.46        9.29      5.26 o 
  -8   6  14       56.18       57.44      7.65 o 
  -7   6  14       88.89       77.55      8.53 o 
  -6   6  14      266.31      280.87     15.09 o 
  -5   6  14       64.77       51.81      7.01 o 
  -4   6  14       17.80       23.47      5.15 o 
  -3   6  14        3.47        8.09      4.14 o 
  -2   6  14        5.71       11.75      4.34 o 
  -1   6  14      124.25      143.88     10.22 o 
   0   6  14       10.18        8.81      4.25 o 
   1   6  14      187.70      211.89     12.39 o 
   2   6  14       20.95       28.83      5.61 o 
  -9   7  14       28.71       28.18      6.88 o 
  -8   7  14       18.46        9.07      5.23 o 
  -7   7  14        0.40       -2.87      4.12 o 
  -6   7  14        5.82       11.70      4.63 o 
  -5   7  14       76.15       74.12      8.56 o 
  -4   7  14       32.23       33.89      6.39 o 
  -3   7  14       69.56       79.90      8.90 o 
  -2   7  14       13.31       16.64      5.14 o 
  -1   7  14      107.00      123.14      9.98 o 
   0   7  14       29.28       33.62      6.11 o 
   1   7  14       15.35       15.55      4.94 o 
   2   7  14       14.32       21.97      5.54 o 
  -5   8  14        3.98        7.86      4.41 o 
  -4   8  14        9.73       10.71      4.91 o 
  -3   8  14        9.43        9.19      5.02 o 
  -2   8  14       27.72       35.31      6.65 o 
  -7  -7  15       68.51       71.69     10.77 o 
  -6  -7  15       29.33       39.86      8.59 o 
  -5  -7  15      204.25      236.45     16.21 o 
  -4  -7  15       11.01       15.30      6.57 o 
  -3  -7  15        2.81        6.08      5.68 o 
  -2  -7  15       48.45       45.66      8.81 o 
  -1  -7  15       41.73       39.74      3.46 o 
   0  -7  15       72.70       78.84      5.00 o 
 -10  -6  15       35.29       35.81      3.18 o 
  -9  -6  15      177.75      199.54      6.61 o 
  -8  -6  15       47.89       49.28      3.84 o 
  -7  -6  15       10.13       11.59      2.42 o 
  -6  -6  15       51.93       57.49      4.56 o 
  -5  -6  15        5.86        4.76      2.48 o 
  -4  -6  15       97.21       95.58      5.70 o 
  -3  -6  15       31.42       29.14      3.75 o 
  -2  -6  15      256.65      272.49     13.73 o 
  -1  -6  15       94.40      104.18     18.28 o 
   0  -6  15        5.74        4.67      3.45 o 
   1  -6  15       66.76       65.77      5.47 o 
   2  -6  15       16.78       14.29      3.55 o 
 -11  -5  15       18.63       15.69      2.94 o 
 -10  -5  15        1.86        2.10      2.17 o 
  -9  -5  15       13.21       13.79      2.72 o 
  -8  -5  15        8.51        6.42      2.83 o 
  -7  -5  15       84.93       91.69      4.78 o 
  -6  -5  15       20.00       21.54      2.79 o 
  -5  -5  15      105.99      113.08     10.26 o 
  -4  -5  15       14.63       11.47      3.06 o 
  -3  -5  15       30.83       25.69      3.71 o 
  -2  -5  15       42.95       35.97      6.83 o 
  -1  -5  15       19.43       19.88      3.59 o 
   0  -5  15        9.30        9.45      3.07 o 
   1  -5  15        5.46        2.40      2.87 o 
   2  -5  15       21.31       15.77      3.59 o 
   3  -5  15        2.68        6.96      2.50 o 
 -12  -4  15        0.12        0.14      1.74 o 
 -11  -4  15       15.79       15.38      2.74 o 
 -10  -4  15        7.60        4.87      2.09 o 
  -9  -4  15       40.68       39.26      2.50 o 
  -8  -4  15       83.58       84.35      3.22 o 
  -7  -4  15       32.67       35.04      1.97 o 
  -6  -4  15       32.78       25.25      2.97 o 
  -5  -4  15       13.74       17.04      2.89 o 
  -4  -4  15        4.51        2.13      2.59 o 
  -3  -4  15      137.09      130.09      7.58 o 
  -2  -4  15        4.34        5.16      2.76 o 
  -1  -4  15       34.31       40.62      4.47 o 
   0  -4  15       30.26       30.41      4.61 o 
   1  -4  15        0.87       -1.87      1.87 o 
   2  -4  15        5.00        7.23      2.54 o 
   3  -4  15       44.71       46.58      8.01 o 
   4  -4  15       30.49       28.59      4.50 o 
 -13  -3  15       29.66       28.91      3.21 o 
 -12  -3  15        0.53       -0.31      1.85 o 
 -11  -3  15       48.20       49.62      5.50 o 
 -10  -3  15      194.09      192.70      5.58 o 
  -9  -3  15       18.72       20.34      2.90 o 
  -8  -3  15       40.21       37.50      2.64 o 
  -7  -3  15       43.91       42.05      3.08 o 
  -6  -3  15      142.08      144.20      4.33 o 
  -5  -3  15       58.56       59.45      2.89 o 
  -4  -3  15       51.80       49.34      2.61 o 
  -3  -3  15      140.68      131.97      4.51 o 
  -2  -3  15       60.07       59.35      3.06 o 
  -1  -3  15        5.80        4.97      1.47 o 
   0  -3  15        4.46        1.96      1.32 o 
   1  -3  15       39.87       41.02      2.41 o 
   2  -3  15       10.10       11.00      1.75 o 
   3  -3  15       22.55       24.46      3.73 o 
   4  -3  15       75.44       74.54     13.83 o 
   5  -3  15       12.71       10.26      5.55 o 
 -13  -2  15       42.93       46.11      4.50 o 
 -12  -2  15       14.17       12.02      3.32 o 
 -11  -2  15       39.99       42.54      3.50 o 
 -10  -2  15       84.05       87.75      4.34 o 
  -9  -2  15       37.30       40.30      2.87 o 
  -8  -2  15       36.17       35.06      2.62 o 
  -7  -2  15       17.34       15.20      2.40 o 
  -6  -2  15        6.55        5.01      1.50 o 
  -5  -2  15       44.77       46.23      2.74 o 
  -4  -2  15       41.41       44.42      2.66 o 
  -3  -2  15       16.90       21.15      2.38 o 
  -2  -2  15      168.19      168.61      5.40 o 
  -1  -2  15      138.94      150.96      4.57 o 
   0  -2  15       13.00       15.09      3.30 o 
   1  -2  15       23.74       23.46      2.67 o 
   2  -2  15       19.33       19.42      2.87 o 
   3  -2  15       59.20       63.76      3.75 o 
   4  -2  15       16.07       19.34      2.58 o 
   5  -2  15       14.55       15.64      3.41 o 
   6  -2  15       17.50       14.40      5.78 o 
 -13  -1  15      208.73      227.37     12.81 o 
 -12  -1  15       73.16       82.30      4.85 o 
 -11  -1  15       36.03       44.11      4.10 o 
 -10  -1  15       15.12       14.72      3.33 o 
  -9  -1  15       11.02       10.78      2.17 o 
  -8  -1  15       30.41       32.03      2.91 o 
  -7  -1  15       52.82       56.65      3.15 o 
  -6  -1  15      369.91      365.98      7.94 o 
  -5  -1  15       47.67       45.15      2.77 o 
  -4  -1  15      298.04      298.55      6.74 o 
  -3  -1  15        5.07        2.66      1.47 o 
  -2  -1  15      116.61      115.36      4.07 o 
  -1  -1  15       50.43       44.63      3.24 o 
   0  -1  15       98.40      102.02      6.81 o 
   1  -1  15      134.22      146.75      5.35 o 
   2  -1  15        1.07        2.56      1.84 o 
   3  -1  15      182.76      183.33     11.24 o 
   4  -1  15        3.48        1.61      2.39 o 
   5  -1  15       18.61       12.84      3.10 o 
   6  -1  15        8.44        9.04      3.09 o 
 -14   0  15       24.83       24.74      6.01 o 
 -13   0  15      168.17      194.26      7.14 o 
 -12   0  15      359.57      407.76     10.73 o 
 -11   0  15       34.41       31.65      3.28 o 
 -10   0  15      211.44      227.99      7.13 o 
  -9   0  15       83.86       89.57      4.43 o 
  -8   0  15       37.11       38.42      3.13 o 
  -7   0  15       10.91        8.93      2.79 o 
  -6   0  15        6.30        9.24      1.76 o 
  -5   0  15       36.44       35.97      2.59 o 
  -4   0  15      131.85      121.72      4.04 o 
  -3   0  15       90.88      104.20      7.65 o 
  -2   0  15      244.42      245.63      6.78 o 
  -1   0  15      350.90      368.48     11.11 o 
   0   0  15      194.44      194.84      7.53 o 
   1   0  15       32.82       31.71      3.67 o 
   2   0  15        2.10        0.10      2.09 o 
   3   0  15       66.38       69.61      5.16 o 
   4   0  15        1.87        0.48      2.54 o 
   5   0  15       32.46       30.24      7.39 o 
   6   0  15        0.41        4.33      2.91 o 
 -13   1  15      204.29      227.12      9.36 o 
 -12   1  15       77.89       96.44      9.75 o 
 -11   1  15       35.27       31.76      4.01 o 
 -10   1  15       15.54       17.28      3.11 o 
  -9   1  15       11.39       18.25      3.14 o 
  -8   1  15       32.08       39.56      3.87 o 
  -7   1  15       52.99       53.45      4.32 o 
  -6   1  15      367.00      376.57      9.17 o 
  -5   1  15       51.07       53.33      3.44 o 
  -4   1  15      294.93      296.26      7.78 o 
  -3   1  15        4.70        2.98      1.83 o 
  -2   1  15      116.68      122.61      4.63 o 
  -1   1  15       49.17       41.05      5.24 o 
   0   1  15       97.94       91.15      5.25 o 
   1   1  15      135.21      151.29     10.47 o 
   2   1  15        0.87        0.97      2.30 o 
   3   1  15      181.25      195.29      8.06 o 
   4   1  15        3.49        2.39      2.81 o 
   5   1  15       18.93        8.98      3.19 o 
   6   1  15        8.47        1.36      3.03 o 
 -13   2  15       42.69       36.45      6.84 o 
 -12   2  15       13.11        5.36      4.47 o 
 -11   2  15       40.67       29.34      5.61 o 
 -10   2  15       81.70       77.33      5.57 o 
  -9   2  15       38.98       42.30      4.18 o 
  -8   2  15       34.88       42.21     10.21 o 
  -7   2  15       16.07       13.97      2.81 o 
  -6   2  15        6.79        0.10      2.37 o 
  -5   2  15       45.97       44.11      4.04 o 
  -4   2  15       42.24       41.24      3.38 o 
  -3   2  15       14.45       20.37      3.07 o 
  -2   2  15      162.25      151.81      5.37 o 
  -1   2  15      139.04      150.82      7.02 o 
   0   2  15       13.14       11.87      2.83 o 
   1   2  15       23.93       20.16      3.43 o 
   2   2  15       19.25       18.79      6.53 o 
   3   2  15       58.49       58.34      5.18 o 
   4   2  15       16.37       21.99      8.36 o 
   5   2  15       13.58       15.66      6.10 o 
   6   2  15       18.63       22.48      6.53 o 
 -13   3  15       30.91       29.65      6.29 o 
 -12   3  15        0.34        2.28      3.97 o 
 -11   3  15       50.60       46.36      7.12 o 
 -10   3  15      192.61      193.09     12.07 o 
  -9   3  15       18.96       22.05      5.34 o 
  -8   3  15       40.80       36.45      6.08 o 
  -7   3  15       42.94       47.00      6.69 o 
  -6   3  15      140.03      158.91     10.08 o 
  -5   3  15       61.34       56.83      6.75 o 
  -4   3  15       48.05       50.53      6.19 o 
  -3   3  15      139.66      145.17      6.37 o 
  -2   3  15       60.00       54.55      3.66 o 
  -1   3  15        6.10        5.18      2.10 o 
   0   3  15        5.24        5.40      2.91 o 
   1   3  15       38.60       35.56      4.20 o 
   2   3  15       10.84        4.77      2.88 o 
   3   3  15       21.23       19.40      5.07 o 
   4   3  15       74.24       76.42      8.43 o 
   5   3  15       13.05        2.32      4.46 o 
 -12   4  15        0.21       -0.63      4.47 o 
 -11   4  15       14.86       15.15      5.66 o 
 -10   4  15        9.07        9.66      5.08 o 
  -9   4  15       42.68       42.82      7.01 o 
  -8   4  15       84.17       79.61      8.47 o 
  -7   4  15       34.66       33.41      5.78 o 
  -6   4  15       32.69       23.97      5.08 o 
  -5   4  15       13.82       17.75      4.83 o 
  -4   4  15        3.75        2.50      3.60 o 
  -3   4  15      140.69      147.47      9.59 o 
  -2   4  15        4.45        2.40      3.81 o 
  -1   4  15       33.88       37.05      4.12 o 
   0   4  15       29.91       35.11      3.96 o 
 -11   5  15       17.36       25.96      6.73 o 
 -10   5  15        1.70       -2.30      4.47 o 
  -9   5  15       12.94       12.35      5.08 o 
  -8   5  15        8.56        8.03      5.07 o 
  -7   5  15       85.12       82.08      8.75 o 
  -6   5  15       17.71       20.02      5.49 o 
  -5   5  15      109.67      119.47      9.41 o 
  -4   5  15       16.21       10.27      4.50 o 
  -3   5  15       30.06       30.84      5.63 o 
  -2   5  15       42.76       29.44      5.60 o 
  -1   5  15       19.32       21.37      4.82 o 
   0   5  15        8.97       17.88      4.61 o 
   1   5  15        6.26        5.14      3.53 o 
 -10   6  15       37.27       26.53      7.01 o 
  -9   6  15      177.58      198.34     13.09 o 
  -8   6  15       49.74       39.51      6.93 o 
  -7   6  15        9.35       13.45      4.98 o 
  -6   6  15       52.42       49.23      7.11 o 
  -5   6  15        6.08        2.75      4.39 o 
  -4   6  15       99.71      109.73      9.31 o 
  -3   6  15       33.07       31.54      6.00 o 
  -2   6  15      256.07      269.65     14.67 o 
  -1   6  15       91.46       99.44      8.89 o 
   0   6  15        5.18       11.83      4.52 o 
   1   6  15       67.33       84.95      8.73 o 
  -7   7  15       68.38       67.78      8.81 o 
  -6   7  15       28.38       27.60      6.60 o 
  -5   7  15      206.38      217.71     13.72 o 
  -4   7  15       11.37       14.14      5.49 o 
  -3   7  15        2.71        9.02      4.65 o 
  -2   7  15       48.69       51.46      7.45 o 
  -1   7  15       42.36       38.22      6.58 o 
   0   7  15       71.84       79.96      9.11 o 
  -4  -7  16        7.51       11.47      6.39 o 
  -8  -6  16       46.08       47.05      3.83 o 
  -7  -6  16       10.38        4.17      2.71 o 
  -6  -6  16      159.56      163.80      7.31 o 
  -5  -6  16      145.95      156.67     11.95 o 
  -4  -6  16      247.03      276.35      9.98 o 
  -3  -6  16        0.38        2.91      2.74 o 
  -2  -6  16       10.45       13.03      6.77 o 
  -1  -6  16        0.54        1.00      2.68 o 
   0  -6  16       25.02       18.50      3.70 o 
 -10  -5  16        2.87        4.65      2.52 o 
  -9  -5  16        9.82        6.02      2.50 o 
  -8  -5  16        9.56        7.78      2.56 o 
  -7  -5  16      139.46      130.31      5.83 o 
  -6  -5  16       11.50       14.23      3.31 o 
  -5  -5  16       14.27       14.03      3.24 o 
  -4  -5  16       26.00       25.30      3.92 o 
  -3  -5  16       11.86       11.83      3.24 o 
  -2  -5  16       38.91       36.67      4.46 o 
  -1  -5  16       75.27       80.50      6.17 o 
   0  -5  16       62.74       58.39      5.39 o 
   1  -5  16       12.71        9.49      3.37 o 
   2  -5  16        7.34        3.60      6.59 o 
 -11  -4  16       88.51       94.62      3.93 o 
 -10  -4  16        4.33        5.28      1.61 o 
  -9  -4  16      215.91      215.11      7.64 o 
  -8  -4  16       10.16       10.70      1.73 o 
  -7  -4  16       26.32       24.59      3.17 o 
  -6  -4  16       18.39       17.56      2.80 o 
  -5  -4  16       78.20       67.80      5.66 o 
  -4  -4  16       34.54       26.21      4.09 o 
  -3  -4  16      122.93      121.38      9.25 o 
  -2  -4  16       45.42       39.45      4.59 o 
  -1  -4  16        7.99        3.60      3.05 o 
   0  -4  16       56.05       50.62      6.15 o 
   1  -4  16       28.92       26.14      6.53 o 
   2  -4  16       14.35       11.66      3.23 o 
   3  -4  16       10.36        6.38      2.64 o 
 -12  -3  16        3.09        4.33      2.20 o 
 -11  -3  16       10.63        5.07      1.99 o 
 -10  -3  16       46.08       49.76      3.32 o 
  -9  -3  16        5.49        3.34      1.72 o 
  -8  -3  16        7.96        6.17      1.78 o 
  -7  -3  16      133.85      141.86      4.46 o 
  -6  -3  16       12.21       13.25      1.84 o 
  -5  -3  16        8.74        9.67      1.67 o 
  -4  -3  16       13.20       13.45      2.00 o 
  -3  -3  16       30.40       35.09      2.66 o 
  -2  -3  16       20.71       23.56      2.82 o 
  -1  -3  16        3.11        2.24      1.42 o 
   0  -3  16       58.73       62.59      2.93 o 
   1  -3  16       12.14       10.18      1.63 o 
   2  -3  16       12.12        8.31      2.33 o 
   3  -3  16       11.16        6.06      3.38 o 
   4  -3  16        4.78        1.04      3.13 o 
 -13  -2  16        3.13        2.49      3.03 o 
 -12  -2  16       75.74       78.11     11.02 o 
 -11  -2  16       21.09       19.94      2.76 o 
 -10  -2  16      143.48      153.88      6.31 o 
  -9  -2  16      131.51      141.28      4.71 o 
  -8  -2  16       19.75       19.79      2.28 o 
  -7  -2  16       43.46       39.46      2.76 o 
  -6  -2  16       19.67       17.82      2.89 o 
  -5  -2  16      155.78      168.11      4.98 o 
  -4  -2  16       67.63       64.55      3.71 o 
  -3  -2  16       35.22       38.01      4.47 o 
  -2  -2  16       86.45       85.63      4.73 o 
  -1  -2  16       35.76       34.71      2.62 o 
   0  -2  16        1.56        4.55      1.87 o 
   1  -2  16        4.93        2.22      1.86 o 
   2  -2  16       20.73       13.41      2.41 o 
   3  -2  16       13.45       12.96      2.38 o 
   4  -2  16       11.58       12.20      2.52 o 
 -13  -1  16       71.74       67.90      4.77 o 
 -12  -1  16      109.90      117.32      5.40 o 
 -11  -1  16       46.74       48.28      3.84 o 
 -10  -1  16       74.32       76.19      5.22 o 
  -9  -1  16      205.10      217.06      6.79 o 
  -8  -1  16      250.34      258.91      6.58 o 
  -7  -1  16       13.53        8.69      1.81 o 
  -6  -1  16       74.70       80.06      3.59 o 
  -5  -1  16       17.65       18.06      2.49 o 
  -4  -1  16       50.20       49.41      2.95 o 
  -3  -1  16       27.12       22.63      3.71 o 
  -2  -1  16       28.47       28.92      2.57 o 
  -1  -1  16      167.24      175.98      5.24 o 
   0  -1  16      114.81      117.12      4.85 o 
   1  -1  16      157.13      156.05      7.31 o 
   2  -1  16        5.64        7.00      2.58 o 
   3  -1  16        2.40        0.60      2.28 o 
   4  -1  16        0.73       -1.43      2.43 o 
   5  -1  16       10.36        7.28      3.04 o 
 -13   0  16      118.68      124.27      5.74 o 
 -12   0  16      353.49      390.15     10.64 o 
 -11   0  16       60.64       62.18      6.42 o 
 -10   0  16       44.97       40.26      3.53 o 
  -9   0  16        0.62        0.32      1.90 o 
  -8   0  16        5.36        3.79      2.21 o 
  -7   0  16       37.92       36.07      3.68 o 
  -6   0  16       25.45       18.36      2.83 o 
  -5   0  16      715.73      736.03     15.57 o 
  -4   0  16      289.63      300.08      7.99 o 
  -3   0  16       96.03       84.78      5.03 o 
  -2   0  16        1.74        3.35      2.40 o 
  -1   0  16        0.88        4.17      2.40 o 
   0   0  16      126.12      128.53      9.51 o 
   1   0  16       52.08       53.27      4.60 o 
   2   0  16      219.31      229.39      8.77 o 
   3   0  16      152.15      148.89      7.07 o 
   4   0  16      220.99      220.62      8.92 o 
   5   0  16       14.23        8.56      3.19 o 
 -13   1  16       69.35       74.79      7.94 o 
 -12   1  16      110.51      123.31      8.93 o 
 -11   1  16       46.54       49.93     12.65 o 
 -10   1  16       72.88       71.91      6.94 o 
  -9   1  16      204.16      214.82      8.42 o 
  -8   1  16      246.64      249.60      9.08 o 
  -7   1  16       15.98       12.39      2.82 o 
  -6   1  16       73.05       73.62      5.54 o 
  -5   1  16       18.97       16.89      2.46 o 
  -4   1  16       49.97       45.42      3.94 o 
  -3   1  16       26.72       25.38      4.34 o 
  -2   1  16       30.04       26.93      2.80 o 
  -1   1  16      161.79      162.33      7.18 o 
   0   1  16      113.20      112.29      6.01 o 
   1   1  16      160.76      170.87      9.93 o 
   2   1  16        5.19        3.86      2.64 o 
   3   1  16        2.36        3.71      2.84 o 
   4   1  16        0.71       -2.68      2.68 o 
   5   1  16       10.36        6.00      3.35 o 
 -13   2  16        3.96       -2.19      4.03 o 
 -12   2  16       72.32       57.23      8.06 o 
 -11   2  16       21.17       22.55      5.70 o 
 -10   2  16      147.70      169.77      7.49 o 
  -9   2  16      133.33      126.56      6.62 o 
  -8   2  16       19.42       23.09      4.96 o 
  -7   2  16       42.77       42.32      4.17 o 
  -6   2  16       19.05       13.11      4.70 o 
  -5   2  16      154.93      169.11      9.11 o 
  -4   2  16       69.19       67.06      5.09 o 
  -3   2  16       38.48       41.65      3.34 o 
  -2   2  16       85.92       88.59      4.29 o 
  -1   2  16       36.71       32.31      3.90 o 
   0   2  16        1.58       -1.85      2.41 o 
   1   2  16        4.52        1.59      4.05 o 
   2   2  16       21.88       19.76      6.20 o 
   3   2  16       14.19       16.37      3.70 o 
   4   2  16       11.24        9.29      3.53 o 
 -12   3  16        2.95       -0.02      4.49 o 
 -11   3  16       10.36        2.21      4.49 o 
 -10   3  16       44.50       38.93      6.67 o 
  -9   3  16        5.22        1.85      4.26 o 
  -8   3  16        6.59       -2.19      4.01 o 
  -7   3  16      133.01      136.58      9.84 o 
  -6   3  16       13.66        5.86      4.45 o 
  -5   3  16        9.37       13.73      4.52 o 
  -4   3  16       13.25       12.12      4.38 o 
  -3   3  16       30.05       30.07      6.27 o 
  -2   3  16       19.17       22.93      2.89 o 
  -1   3  16        2.59        2.00      2.16 o 
   0   3  16       59.52       60.04      5.13 o 
   1   3  16       12.20       13.76      3.43 o 
   2   3  16       12.73        3.79      3.07 o 
   3   3  16       11.03        4.40      3.37 o 
   4   3  16        4.73        2.53      5.84 o 
 -11   4  16       89.20       89.02      9.56 o 
 -10   4  16        3.54        5.72      5.03 o 
  -9   4  16      212.94      219.54     13.33 o 
  -8   4  16       10.25        1.53      4.63 o 
  -7   4  16       26.25       14.92      5.35 o 
  -6   4  16       18.25        6.70      4.65 o 
  -5   4  16       74.90       74.27      7.98 o 
  -4   4  16       36.78       33.28      5.99 o 
  -3   4  16      125.93      143.74     10.03 o 
  -2   4  16       44.43       44.73      4.62 o 
  -1   4  16        8.04        5.77      5.53 o 
   0   4  16       56.18       59.39      7.71 o 
   1   4  16       29.72       24.86      6.02 o 
   2   4  16       14.26        9.56      5.50 o 
 -10   5  16        2.41        7.35      5.31 o 
  -9   5  16        9.60       12.28      5.29 o 
  -8   5  16       10.97       10.80      5.14 o 
  -7   5  16      141.76      134.11     10.65 o 
  -6   5  16       10.29        9.25      4.85 o 
  -5   5  16       15.05       17.10      5.42 o 
  -4   5  16       26.05       22.36      5.61 o 
  -3   5  16       12.30       14.34      4.87 o 
  -2   5  16       40.86       36.31      6.03 o 
  -1   5  16       76.51       80.71      8.42 o 
   0   5  16       61.82       69.93      5.68 o 
  -8   6  16       46.28       41.68      7.51 o 
  -7   6  16       10.42       10.06      5.38 o 
  -6   6  16      159.68      157.30     11.70 o 
  -5   6  16      142.06      145.66     11.18 o 
  -4   6  16      251.14      248.56     14.71 o 
  -3   6  16        0.22       -3.41      3.74 o 
  -2   6  16        9.99       14.56      5.20 o 
  -1   6  16        0.60        0.93      3.80 o 
   0   6  16       25.12       24.55      5.67 o 
  -4   7  16        7.55        3.26      4.55 o 
  -6  -6  17       29.43       31.33      4.15 o 
  -5  -6  17       39.28       40.89      9.64 o 
  -4  -6  17        4.79        6.04      5.21 o 
  -3  -6  17       21.32       29.98      6.02 o 
  -2  -6  17        2.53       -0.39      3.37 o 
  -9  -5  17      124.86      136.04      6.91 o 
  -8  -5  17       85.57       88.85      5.22 o 
  -7  -5  17       16.13       13.88      3.53 o 
  -6  -5  17        7.15        7.29      3.22 o 
  -5  -5  17       68.46       80.88      5.86 o 
  -4  -5  17       80.15       82.45     16.75 o 
  -3  -5  17       17.49       16.45      3.63 o 
  -2  -5  17       72.04       74.70      6.16 o 
  -1  -5  17       74.38       71.69      6.12 o 
   0  -5  17       25.33       25.06      7.17 o 
 -10  -4  17       32.31       35.23      2.64 o 
  -9  -4  17       11.99       10.05      1.69 o 
  -8  -4  17       18.06       18.16      3.02 o 
  -7  -4  17        6.25        7.59      2.56 o 
  -6  -4  17       66.50       63.05      6.80 o 
  -5  -4  17      104.05      112.05      6.89 o 
  -4  -4  17       47.48       38.70      4.83 o 
  -3  -4  17       37.01       42.12      4.92 o 
  -2  -4  17       36.10       32.27      4.61 o 
  -1  -4  17       46.04       42.22      5.87 o 
   0  -4  17        2.40       -0.61      3.96 o 
   1  -4  17       23.42       21.60      4.12 o 
   2  -4  17       31.58       33.63      3.94 o 
 -11  -3  17       47.14       53.86      3.84 o 
 -10  -3  17       39.56       43.98      3.41 o 
  -9  -3  17      175.77      184.83      5.52 o 
  -8  -3  17      240.29      255.60      6.57 o 
  -7  -3  17       47.82       44.43      2.92 o 
  -6  -3  17        8.18        7.05      1.71 o 
  -5  -3  17        1.83       -0.54      2.15 o 
  -4  -3  17       72.77       76.64      3.77 o 
  -3  -3  17       57.90       56.76      3.28 o 
  -2  -3  17       26.54       26.28      2.44 o 
  -1  -3  17      165.99      177.14      7.90 o 
   0  -3  17       17.43       15.13      1.83 o 
   1  -3  17        0.37        1.33      1.60 o 
   2  -3  17       13.27        6.68      2.92 o 
   3  -3  17       15.17        9.74      5.75 o 
 -12  -2  17       52.57       56.44      4.21 o 
 -11  -2  17        9.37       10.63      2.36 o 
 -10  -2  17       32.76       35.52      3.26 o 
  -9  -2  17       28.13       27.91      2.95 o 
  -8  -2  17       78.78       78.80      3.75 o 
  -7  -2  17       24.73       23.23      2.38 o 
  -6  -2  17       68.96       67.34      3.41 o 
  -5  -2  17       59.86       56.99      3.17 o 
  -4  -2  17       54.17       55.98      3.71 o 
  -3  -2  17        6.65        8.48      2.13 o 
  -2  -2  17      100.06      111.88      4.73 o 
  -1  -2  17       11.53       13.11      2.11 o 
   0  -2  17       73.98       76.97      5.84 o 
   1  -2  17       56.98       56.23      3.70 o 
   2  -2  17       16.33       17.81      3.27 o 
   3  -2  17       14.29       17.53      2.76 o 
 -12  -1  17       55.60       55.51      4.19 o 
 -11  -1  17       49.24       50.60      4.03 o 
 -10  -1  17      113.86      114.32      6.41 o 
  -9  -1  17       58.10       63.40      4.18 o 
  -8  -1  17       70.82       80.78      4.29 o 
  -7  -1  17       13.22       15.73      2.33 o 
  -6  -1  17       20.87       22.88      4.38 o 
  -5  -1  17        0.51       -0.13      1.56 o 
  -4  -1  17      291.23      312.71      8.48 o 
  -3  -1  17        4.08        4.48      2.03 o 
  -2  -1  17       21.46       21.45      2.43 o 
  -1  -1  17        1.47       -1.19      1.69 o 
   0  -1  17       26.51       28.54      9.16 o 
   1  -1  17       26.30       24.90      7.70 o 
   2  -1  17        9.32        7.28      2.79 o 
   3  -1  17      130.45      140.10      6.78 o 
 -12   0  17        0.05        2.20      2.72 o 
 -11   0  17      334.50      377.95     12.51 o 
 -10   0  17        0.45        0.72      2.47 o 
  -9   0  17        1.71        1.16      2.36 o 
  -8   0  17       24.44       22.71      3.42 o 
  -7   0  17      196.54      204.23      7.85 o 
  -6   0  17       64.76       58.86      3.89 o 
  -5   0  17       15.01       18.58      3.33 o 
  -4   0  17      124.22      128.67      5.07 o 
  -3   0  17       28.46       32.28      3.92 o 
  -2   0  17      135.38      129.86      6.32 o 
  -1   0  17        6.66        4.23      2.55 o 
   0   0  17       38.80       39.06      4.16 o 
   1   0  17       56.49       48.45      6.77 o 
   2   0  17      112.77      117.01      6.42 o 
   3   0  17       21.25       15.62      3.53 o 
   4   0  17        0.33       -2.55      2.55 o 
 -12   1  17       56.26       49.66      5.07 o 
 -11   1  17       46.14       45.86      4.83 o 
 -10   1  17      115.54      111.65      6.29 o 
  -9   1  17       60.08       55.16      4.93 o 
  -8   1  17       75.01       76.48      5.52 o 
  -7   1  17       13.91       11.31      3.69 o 
  -6   1  17       20.82       18.42      3.19 o 
  -5   1  17        0.70       -0.37      2.01 o 
  -4   1  17      290.34      294.94      8.53 o 
  -3   1  17        5.41        0.24      3.30 o 
  -2   1  17       24.22       24.21      3.61 o 
  -1   1  17        1.63        5.22      2.90 o 
   0   1  17       26.67       29.25      5.49 o 
   1   1  17       26.69       18.53      3.61 o 
   2   1  17        9.43        6.17      4.08 o 
   3   1  17      130.40      142.40      7.41 o 
 -12   2  17       49.54       43.31      7.29 o 
 -11   2  17       10.28        2.01      4.30 o 
 -10   2  17       32.80       26.14      3.97 o 
  -9   2  17       29.12       25.31      5.30 o 
  -8   2  17       78.27       85.69     12.13 o 
  -7   2  17       25.19       16.21      3.28 o 
  -6   2  17       68.74       66.78      5.14 o 
  -5   2  17       59.27       65.59      5.06 o 
  -4   2  17       54.28       56.23      3.92 o 
  -3   2  17        6.25        5.69      2.35 o 
  -2   2  17      100.54      103.53      6.04 o 
  -1   2  17       10.84       10.61      3.13 o 
   0   2  17       71.64       75.58      5.76 o 
   1   2  17       56.31       59.90      8.37 o 
   2   2  17       17.60       19.87      3.91 o 
   3   2  17       15.23       12.88      3.60 o 
 -11   3  17       49.63       47.90      7.64 o 
 -10   3  17       36.90       30.83      6.70 o 
  -9   3  17      181.30      188.24     12.35 o 
  -8   3  17      239.41      254.24     14.16 o 
  -7   3  17       47.60       48.48      7.18 o 
  -6   3  17        8.16       -3.08      4.03 o 
  -5   3  17        1.65       -3.71      3.71 o 
  -4   3  17       71.85       65.31      7.60 o 
  -3   3  17       58.00       54.08      6.86 o 
  -2   3  17       28.59       30.13      3.30 o 
  -1   3  17      166.37      171.77      7.85 o 
   0   3  17       18.50       16.32     10.06 o 
   1   3  17        0.34       -0.89      2.89 o 
   2   3  17       13.56       11.36      3.60 o 
   3   3  17       14.65       18.22      3.99 o 
 -10   4  17       32.14       35.67      7.22 o 
  -9   4  17       11.56        6.33      4.96 o 
  -8   4  17       17.61       19.21      5.93 o 
  -7   4  17        7.62        4.45      4.84 o 
  -6   4  17       63.69       51.52      7.38 o 
  -5   4  17      105.05       91.52      9.28 o 
  -4   4  17       45.52       53.41      7.19 o 
  -3   4  17       37.38       43.05      6.83 o 
  -2   4  17       35.69       33.29      6.01 o 
  -1   4  17       45.55       46.33      4.91 o 
   0   4  17        2.10        0.34      4.53 o 
   1   4  17       23.02       21.67      5.97 o 
   2   4  17       31.91       19.82      6.21 o 
  -9   5  17      120.98      121.01     11.16 o 
  -8   5  17       82.92       79.87      9.44 o 
  -7   5  17       15.34       17.38      5.89 o 
  -6   5  17        7.10        4.11      4.95 o 
  -5   5  17       68.94       77.18      8.91 o 
  -4   5  17       77.09       83.45      8.87 o 
  -3   5  17       17.09       16.38      5.30 o 
  -2   5  17       74.54       83.72      8.85 o 
  -1   5  17       73.16       76.37      8.21 o 
   0   5  17       24.68       20.78      5.94 o 
  -6   6  17       31.02       37.44      7.06 o 
  -5   6  17       37.06       37.27      7.28 o 
  -4   6  17        5.31        7.86      5.13 o 
  -3   6  17       21.69       33.90      6.56 o 
  -2   6  17        2.47       10.81      4.95 o 
  -7  -5  18       34.24       29.52      4.48 o 
  -6  -5  18        9.81       11.86      5.59 o 
  -5  -5  18       31.87       28.90      4.43 o 
  -4  -5  18       24.72       17.50      3.97 o 
  -3  -5  18        5.04        4.12      3.12 o 
  -2  -5  18        7.05        9.94      5.62 o 
  -9  -4  18      102.68      112.46      5.85 o 
  -8  -4  18        0.15       -1.59      2.22 o 
  -7  -4  18      159.60      171.62     18.55 o 
  -6  -4  18       27.42       18.40      4.13 o 
  -5  -4  18        0.55        0.15      3.01 o 
  -4  -4  18       21.53       22.06      4.09 o 
  -3  -4  18        0.32        0.17      2.93 o 
  -2  -4  18        2.54       -0.17      3.08 o 
  -1  -4  18       37.55       38.64      5.11 o 
   0  -4  18       55.20       61.72      6.08 o 
 -10  -3  18        2.64        2.64      2.04 o 
  -9  -3  18        2.81        3.31      1.86 o 
  -8  -3  18       90.70       93.87      4.04 o 
  -7  -3  18       58.68       56.75      3.30 o 
  -6  -3  18       52.93       55.42      3.51 o 
  -5  -3  18       62.23       66.17      3.64 o 
  -4  -3  18       29.95       30.61      2.95 o 
  -3  -3  18       15.07       16.09      2.89 o 
  -2  -3  18       79.18       84.98      3.92 o 
  -1  -3  18       30.29       30.39      3.73 o 
   0  -3  18       66.83       75.42      9.00 o 
   1  -3  18        0.77       -2.45      2.45 o 
 -11  -2  18        5.23        5.49      2.41 o 
 -10  -2  18       14.80       15.97      2.71 o 
  -9  -2  18       39.63       39.75      3.50 o 
  -8  -2  18      111.86      115.89      4.47 o 
  -7  -2  18      165.43      169.93      5.75 o 
  -6  -2  18       26.77       27.13      2.56 o 
  -5  -2  18        8.56        7.10      2.13 o 
  -4  -2  18        8.56        7.19      2.64 o 
  -3  -2  18       10.24        6.08      2.34 o 
  -2  -2  18       78.66       77.41      5.44 o 
  -1  -2  18        4.95        3.41      1.96 o 
   0  -2  18       38.07       39.60      4.09 o 
   1  -2  18       50.60       52.66      3.48 o 
   2  -2  18        2.99        1.33      2.07 o 
 -11  -1  18       36.19       31.16      3.50 o 
 -10  -1  18       69.61       68.22      4.55 o 
  -9  -1  18       35.37       40.11      3.56 o 
  -8  -1  18       63.73       70.84      4.24 o 
  -7  -1  18       28.22       23.41      2.83 o 
  -6  -1  18       27.69       28.10      2.64 o 
  -5  -1  18       18.41       19.62      2.82 o 
  -4  -1  18       69.37       77.07      4.39 o 
  -3  -1  18       79.16       76.20      4.47 o 
  -2  -1  18       48.74       53.68      4.61 o 
  -1  -1  18       52.66       58.10      5.49 o 
   0  -1  18      114.71      107.95      7.09 o 
   1  -1  18       61.91       59.41      5.47 o 
   2  -1  18       41.34       43.94      4.45 o 
 -11   0  18      158.95      183.72     18.69 o 
 -10   0  18       60.68       57.12      6.92 o 
  -9   0  18      110.22      111.64      6.10 o 
  -8   0  18      173.35      175.90      7.57 o 
  -7   0  18        0.04        2.49      2.43 o 
  -6   0  18        1.85        1.76      2.07 o 
  -5   0  18       22.85       21.20      2.79 o 
  -4   0  18       75.61       84.11      6.19 o 
  -3   0  18      331.38      342.59     11.43 o 
  -2   0  18       26.33       19.84      3.66 o 
  -1   0  18       77.69       80.95      5.57 o 
   0   0  18        1.35        0.32      2.61 o 
   1   0  18       12.77       11.16      3.29 o 
   2   0  18       61.75       50.99      5.00 o 
 -11   1  18       32.83       37.60      4.55 o 
 -10   1  18       70.31       74.80      5.78 o 
  -9   1  18       34.83       32.47      4.17 o 
  -8   1  18       64.02       65.01      5.35 o 
  -7   1  18       29.50       30.01      3.83 o 
  -6   1  18       27.80       24.92      5.77 o 
  -5   1  18       19.69       19.55      2.82 o 
  -4   1  18       68.27       72.44      4.51 o 
  -3   1  18       79.78       88.87      7.35 o 
  -2   1  18       47.11       44.63      4.60 o 
  -1   1  18       52.37       52.55      4.90 o 
   0   1  18      115.82      111.95      6.76 o 
   1   1  18       60.30       56.69      6.10 o 
   2   1  18       40.06       49.23      5.10 o 
 -11   2  18        5.69        3.15      4.29 o 
 -10   2  18       13.57       13.61      7.35 o 
  -9   2  18       36.28       36.94      4.54 o 
  -8   2  18      112.37      112.79      6.51 o 
  -7   2  18      171.93      171.78      7.77 o 
  -6   2  18       26.25       19.11      3.73 o 
  -5   2  18        8.88        8.25      5.10 o 
  -4   2  18        8.71        3.86      2.89 o 
  -3   2  18       10.93        9.31      2.66 o 
  -2   2  18       77.58       71.58      5.70 o 
  -1   2  18        5.13        1.73      3.36 o 
   0   2  18       38.28       34.56      4.78 o 
   1   2  18       50.06       52.75      5.43 o 
   2   2  18        3.27       -2.82      5.27 o 
 -10   3  18        2.86       -4.18      4.18 o 
  -9   3  18        3.09        1.56      4.73 o 
  -8   3  18       90.90       83.18      9.31 o 
  -7   3  18       58.41       49.14      7.46 o 
  -6   3  18       56.37       41.05      7.08 o 
  -5   3  18       59.61       47.82      7.33 o 
  -4   3  18       30.92       32.89      6.50 o 
  -3   3  18       14.43       13.35      5.22 o 
  -2   3  18       77.46       86.05      9.35 o 
  -1   3  18       30.03       29.34      4.34 o 
   0   3  18       66.50       59.43      5.70 o 
   1   3  18        0.66        1.40      3.34 o 
  -9   4  18      104.65      115.68     10.60 o 
  -8   4  18        0.40       -2.40      4.21 o 
  -7   4  18      158.21      167.76     12.20 o 
  -6   4  18       27.79       15.54      5.88 o 
  -5   4  18        0.47        0.40      4.64 o 
  -4   4  18       21.75       11.35      5.25 o 
  -3   4  18        0.21       -0.14      4.36 o 
  -2   4  18        2.10        5.23      4.92 o 
  -1   4  18       39.41       37.04      6.93 o 
   0   4  18       55.20       72.80      9.26 o 
  -7   5  18       33.12       21.21      6.33 o 
  -6   5  18       10.56        8.70      5.54 o 
  -5   5  18       33.60       24.38      6.53 o 
  -4   5  18       23.25       18.93      5.81 o 
  -3   5  18        4.32        3.32      4.68 o 
  -2   5  18        7.56       18.90      5.68 o 
  -7  -4  19        9.23        0.66      5.40 o 
  -6  -4  19       98.66      110.54      7.48 o 
  -5  -4  19       20.50       13.98      3.97 o 
  -4  -4  19        7.50        9.71      3.81 o 
  -3  -4  19       44.38       44.53      5.44 o 
  -9  -3  19       11.52       20.12      5.43 o 
  -8  -3  19       51.95       53.19      3.34 o 
  -7  -3  19        3.53        3.62      2.02 o 
  -6  -3  19       58.15       62.51      3.73 o 
  -5  -3  19       61.11       64.81      3.70 o 
  -4  -3  19        0.88       -1.29      1.91 o 
  -3  -3  19       19.50       17.96      3.54 o 
  -2  -3  19        8.45        7.54      1.81 o 
  -1  -3  19        7.39        8.52      3.91 o 
  -9  -2  19        0.71        1.57      2.05 o 
  -8  -2  19       44.02       44.61      3.29 o 
  -7  -2  19       75.04       79.29      3.96 o 
  -6  -2  19       68.62       72.35      4.36 o 
  -5  -2  19        7.16        7.50      2.34 o 
  -4  -2  19       11.69       10.16      3.90 o 
  -3  -2  19       39.43       37.56      5.94 o 
  -2  -2  19       50.90       50.42      3.82 o 
  -1  -2  19       21.94       22.29      3.05 o 
   0  -2  19       79.52       82.17      7.04 o 
 -10  -1  19       46.24       46.21      4.06 o 
  -9  -1  19       56.56       61.68      4.34 o 
  -8  -1  19      159.73      162.82      6.15 o 
  -7  -1  19      303.61      321.19      9.42 o 
  -6  -1  19       58.68       55.19      3.56 o 
  -5  -1  19       18.42       21.70      3.03 o 
  -4  -1  19       21.87       15.81      4.31 o 
  -3  -1  19       15.40       15.95      4.85 o 
  -2  -1  19       29.90       21.93      3.53 o 
  -1  -1  19       22.49       21.38      6.23 o 
   0  -1  19       24.54       24.16     11.17 o 
 -10   0  19        0.52        0.36      2.68 o 
  -9   0  19      146.56      149.88     14.53 o 
  -8   0  19       34.77       33.63      5.55 o 
  -7   0  19       45.96       45.07      4.47 o 
  -6   0  19       10.51        7.60      5.92 o 
  -5   0  19       66.84       69.75      5.53 o 
  -4   0  19       14.40       14.54      3.45 o 
  -3   0  19       27.68       25.71      3.89 o 
  -2   0  19       23.35       24.07      3.88 o 
  -1   0  19        0.40        2.15      2.85 o 
   0   0  19       47.87       46.62      4.86 o 
 -10   1  19       46.51       48.37      9.18 o 
  -9   1  19       54.47       55.36      5.20 o 
  -8   1  19      157.03      167.35      7.82 o 
  -7   1  19      298.88      310.75     11.02 o 
  -6   1  19       60.24       65.62      5.57 o 
  -5   1  19       20.48       23.25      9.11 o 
  -4   1  19       21.98       24.90      4.01 o 
  -3   1  19       15.48       11.36      3.44 o 
  -2   1  19       29.75       29.43      4.75 o 
  -1   1  19       21.54       19.70      3.86 o 
   0   1  19       24.52       22.83      4.09 o 
 -10   2  19      118.30      119.78     10.49 o 
  -9   2  19        1.20       -2.86      2.86 o 
  -8   2  19       45.18       44.54      4.92 o 
  -7   2  19       74.17       74.08      5.85 o 
  -6   2  19       68.53       74.08     13.20 o 
  -5   2  19        7.66        5.18      4.66 o 
  -4   2  19       12.64       13.67      3.55 o 
  -3   2  19       37.84       44.65      4.87 o 
  -2   2  19       53.23       59.51      5.52 o 
  -1   2  19       22.28       23.24      4.20 o 
   0   2  19       78.08       79.10      6.27 o 
  -9   3  19       10.81       -1.78      4.80 o 
  -8   3  19       48.65       48.14      7.68 o 
  -7   3  19        3.54       -2.04      4.70 o 
  -6   3  19       57.24       54.52      7.99 o 
  -5   3  19       63.94       56.81      7.84 o 
  -4   3  19        0.70       -3.93      3.93 o 
  -2   3  19        8.86       -2.92      4.06 o 
  -1   3  19        7.29        4.11      3.44 o 
  -7   4  19        8.94        2.86      5.28 o 
  -6   4  19       97.77      110.38     10.92 o 
  -5   4  19       21.67       15.29      6.24 o 
  -4   4  19        6.70        0.07      4.74 o 
  -3   4  19       44.93       45.03      7.38 o 
  -7  -2  20       94.61      105.27      5.31 o 
  -6  -2  20      124.90      142.28      5.88 o 
  -5  -2  20       47.02       51.38      4.06 o 
  -4  -2  20       22.17       22.72      3.09 o 
  -3  -2  20       11.84       14.84      4.83 o 
  -8  -1  20       43.24       43.99      3.85 o 
  -7  -1  20       13.48       12.43      3.01 o 
  -6  -1  20      108.16      117.44      6.55 o 
  -5  -1  20        4.14        4.45      2.84 o 
  -4  -1  20       29.41       23.59      3.76 o 
  -3  -1  20        5.33        6.75      2.98 o 
  -2  -1  20       27.60       27.21      3.98 o 
  -8   0  20        0.12       -0.60      2.64 o 
  -7   0  20      116.38      118.52      6.36 o 
  -6   0  20      201.75      213.37     11.80 o 
  -5   0  20      159.45      171.00      8.05 o 
  -4   0  20       14.13       11.17      4.84 o 
  -3   0  20       47.07       41.11      4.72 o 
  -2   0  20       72.25       66.06      5.71 o 
  -8   1  20       43.56       39.92      4.72 o 
  -7   1  20       14.97       10.38      6.03 o 
  -6   1  20      107.96      112.68      8.46 o 
  -5   1  20        4.11        2.41      3.98 o 
  -4   1  20       29.18       26.52      4.20 o 
  -3   1  20        6.03        8.62      3.56 o 
  -2   1  20       27.25       40.57      5.91 o 
  -7   2  20       91.11       85.40      6.52 o 
  -6   2  20      121.19      129.92      7.24 o 
  -5   2  20       46.82       46.69     15.40 o 
  -4   2  20       22.69       23.99      5.66 o 
  -3   2  20       12.79        4.96      4.35 o 
                                                 
